# Supplementary material for: A complete toolset for the study of Ustilago bromivora and Brachypodium sp. as a fungal-temperate grass pathosystem
Source: eLife. 2016 Nov 11;5:e20522. doi: 10.7554/eLife.20522 (PMC5106213; doi:10.7554/eLife.20522)
Supplement: Supplementary file 1. — DOI: http://dx.doi.org/10.7554/eLife.20522.027 [file elife-20522-supp1.xlsx]

## Sheet: Primers used in this study
Primers used in this study
Primer	5' - 3' Sequence	Description
5_pra1	GCTTTGTTGAGTGTCGATGC	primer for diagnostic PCR to assess mating type (MAT-1)
3_pra1	ACCAATGTCGCCATGTACTC	primer for diagnostic PCR to assess mating type (MAT-1)
5_pra2	TTACCGGCGTAGATAGAGCA	primer for diagnostic PCR to assess mating type (MAT-2)
3_pra2	ACGGCATGTCTTTCCATCTC	primer for diagnostic PCR to assess mating type (MAT-2)
5_UmCBX_1	ACAATCACGAGAAATGCGCG	p123UB-GFP cloning; amplification of flanking region of gene conferring Carboxin resistance present in p123 (Aichinger et al., 2003)
3_UmCBX_1	TAGTGGTCTCCGACATGGTCGGTGTGGATGTATGAAC	p123UB-GFP cloning; amplification of flanking region of gene conferring Carboxin resistance present in p123 (Aichinger et al., 2003)
5_UBCBX_2	ACTAGGTCTCATGTCGCTATTCAACGTCAGC	p123UB-GFP cloning; amplification of UBRO_01267
3_UBCBX_mut1_2	TAGTGGTCTCTCGTAAAGACCATCTAGACGACGACG	p123UB-GFP cloning; amplification of UBRO_01267
5_UBCBX_mut1_3	ACTAGGTCTCCTACGAGTGCATCCTTTGCGC	p123UB-GFP cloning; amplification of UBRO_01267, removal of internal BsaI sites and introduction of His to Leu mutation conferring CBX resistance
3_UBCBX_mut2_3	TGATGGTCTCTGGTGAGGCAACGGTAGAGCGAGAAG	p123UB-GFP cloning; amplification of UBRO_01267, removal of internal BsaI sites and introduction of His to Leu mutation conferring Carboxin resistance
5_UBCBX_mut2_4	ATCAGGTCTCACACCATCATGAACTGCTCC	p123UB-GFP cloning; amplification of UBRO_01267, removal of internal BsaI sites and introduction of His to Leu mutation conferring Carboxin resistance
3_UBCBX_4	TGATGGTCTCAGATTACGACGAGGCCATGATAGGAC	p123UB-GFP cloning; amplification of UBRO_01267, removal of internal BsaI sites and introduction of His to Leu mutation conferring Carboxin resistance
5_UmCBX_5	ATCAGGTCTCTAATCTTGATATATCATATC	p123UB-GFP cloning; amplification of flanking region of gene conferring Carboxin resistance present in p123 (Aichinger et al., 2003)
3_UmCBX_5	CTCAGTACAATCTGCTCTGATG	p123UB-GFP cloning; amplification of flanking region of gene conferring Carboxin resistance present in p123 (Aichinger et al., 2003)
5_Um01987_RB	ATATGCTCTTCACGAACCGCTGCGACGTCGTTG	right border pep1 deletion construct
3_Um01987_RB	ATATGCTCTTCTCGCGGCGCGCCCCCCAGACTGGGTTGGTGGAC	right border pep1 deletion construct
5_Um01987_LB	ATATGCTCTTCACAGGGCGCGCCAATCGTGGCTGTCCACGAAAG	left border pep1 deletion construct
3_Um01987_LB	ATATGCTCTTCTGCCGTTGATGTCGAGAGTCCTC	left border pep1 deletion construct
5_Um02475_RB	ATATGCTCTTCACGAAGCTCTGCTGTAAAGAATC	right border stp1 deletion construct
3_Um02475_RB	ATATGCTCTTCTCGCGGCGCGCCCCGACAACTATGTAATCGCC	right border stp1 deletion construct
5_Um02475_LB	ATATGCTCTTCACAGGGCGCGCCATGATCAACCAGGATCAAC	left border stp1 deletion construct
3_Um02475_LB	ATATGCTCTTCTGCCGTGTTCTCTGCTTTATTTTC	left border stp1 deletion construct
5_UbStp1_CD	ATATGGTCTCAggctCAATGCGAGCCGACTTTTTATC	UBRO_stp1 CDS for pUG_UBRO_Stp1 cloning
3_UbStp1_CD	ATATggtctcActgaTTGCTTCGGAGGGGGAGCAG	UBRO_stp1 CDS for pUG_UBRO_Stp1 cloning
5_UbPep1_CD	ATATGGTCTCAggcTCAATGAAGCTCACACTCAACAC	UBRO_pep1 CDS for pUG_UBRO_Pep1 cloning
3_UbPep1_CD	ATATggtctcACTGAGAGCCCAAACATCTTACCAAG	UBRO_pep1 CDS for pUG_UBRO_Pep1 cloning
5_CFP-SKL	ataACTAGTATGGTGAGCAAGGGCGAGGAGC	p6U_eCFP-SKL cloning
3_CFP-SKL	ATAAAGCTTTTACAGCTTCGATCTCTTGTACAGC	p6U_eCFP-SKL cloning
5_UmPep1_AB	ATATGGTCTCAACCTACGACGGATGCGCTATCGTC	UMAG_pep1 promoter for pUG_UBRO_Pep1 cloning
3_UmPep1_AB	ATATGGTCTCATGTTCGTTGATGTCGAGAGTCCTC	UMAG_pep1 promoter for pUG_UBRO_Pep1 cloning
References
Aichinger, C., Hansson, K., Eichhorn, H., Lessing, F., Mannhaupt, G., Mewes, W., and Kahmann, R. (2003) Identification of plant-regulated genes in Ustilago maydis by enhancer-trapping mutagenesis. Mol Genet Genomics 270: 303-314.
DiCarlo, J.E., Norville, J.E., Mali, P., Rios, X., Aach, J., and Church, G.M. (2013) Genome engineering in Saccharomyces cerevisiae using CRISPR-Cas systems. Nucleic Acids Res 41: 4336-4343.

## Sheet: Plasmids used in this study
Plasmids used in this study
plasmid	cloning strategy	resistance	application/comments	source
pNEBuC-GFP	Gateway cloning of pEntryGFP with gateway compatible pNEBuC (A. Djamei, unpublished)	Amp, CBX	U. bromvivora transformation test; autonomously replicating plasmid encoding GFP-HA under control of otef promoter	this study
pNEBuC-mCherry	Gateway cloning of pEntry-mCherry with gateway-compatible pNEBuC (A. Djamei, unpublished)	Amp, CBX	U. bromvivora transformation test; autonomously replicating plasmid encoding mCherry-HA under control of otef promoter	this study
pNEBuH		Amp, Hyg	U. bromvivora transformation test; autonomously replicating plasmid conferring Hygromycin resistance	Mueller et al., 1999
pNEBuG	pNEBuC (Brachmann, 2001) was linearized with NotI to remove CBX resistance cassette and to introduce Geneticin G418 resistance cassette that is flanked by NotI sites (Baumann et al., 2012)	Amp, G418	U. bromvivora transformation test; autonomously replicating plasmid conferring Geneticin G418 resistance	this study
p123UB-GFP	classical cloning via BsaI to combine flanking regions of UMAG_00844 (gene conferring CBX resistance + for homologous recombination in ip locus) present in p123 (Aichinger et al., 2003) with mutagenized UBRO_01267 and subsequent AccI-ZraI cloning into AccI-ZraI linearized p123 (Aichinger et al., 2003)	Amp, CBX	plasmid for integrations in U. bromivora ip locus, encoding GFP and mutagenzied version of UBRO_01267 conferring CBX resistance	this study
pUKO_stp1	SapI-based Golden Gate*	Spec, Hyg	deletion construct for UMAG_stp1 (UMAG_02475)	this study
pUKO_pep1	SapI-based Golden Gate*	Spec, Hyg	deletion construct for UMAG_pep1 (UMAG_01987)	this study
pUG_UBRO_stp1	BsaI-based Golden Gate*	Spec, CBX	complementation assay/ plasmid contains U. bromivora stp1 (UBRO_12209) under control of the U. maydis stp1 promoter (UMAG_02475)	this study
pUG_UBRO_pep1	BsaI-based Golden Gate*	Spec, CBX	complementation assay / plasmid contains U. bromivora pep1 (UBRO_02965) under control of the U. maydis pep1 promoter (UMAG_01987)	this study
p6U_eCFP-SKL	eCFP-SKL (Nelsen et al., 2007) was cloned via SpeI-HindIII into pUBI-ABM (Jochen Kumlehn, IPK Gatersleben) followed by SfiI cloning into p6Uint-Ubi (Jochen Kumlehn, IPK Gatersleben)	Spec, Hyg	plasmid harboring eCFP-SKL under the ubiquitin promoter for A. tumefaciens-mediated transformation of Brachypodium sp.	this study
*for Golden Gate-based pUKO and pUG cloning strategies see Stirnberg and Djamei (2016); GoldenGate reactions were based on the Green Gate system (Lampropoulos et al., 2013); promoter module of UMAG_stp1 is described in Stirnberg and Djamei (2016); CBX = Carboxin, Hyg = Hygromycin B, G418 = Geneticin G418, Amp = Ampicillin, Spec = Spectinomycin
References
Aichinger, C., Hansson, K., Eichhorn, H., Lessing, F., Mannhaupt, G., Mewes, W., and Kahmann, R. (2003) Identification of plant-regulated genes in Ustilago maydis by enhancer-trapping mutagenesis. Mol Genet Genomics 270: 303-314.
Baumann, S., Pohlmann, T., Jungbluth, M., Brachmann, A., and Feldbrugge, M. (2012) Kinesin-3 and dynein mediate microtubule-dependent co-transport of mRNPs and endosomes. J Cell Sci 125: 2740-2752
Brachmann, A. (2001) Die frühe Infektionsphase von U. maydis: Genregulation durch das bW/bEHeterodimer. Dissertation, LMU München, Faculty of Biology.
Lampropoulos, A., Sutikovic, Z., Wenzl, C., Maegele, I., Lohmann, J.U., and Forner, J. (2013) GreenGate---a novel, versatile, and efficient cloning system for plant transgenesis. PLoS One 8: e83043.
Mueller, P., Aichinger, C., Feldbrugge, M., and Kahmann, R. (1999) The MAP kinase kpp2 regulates mating and pathogenic development in Ustilago maydis. Mol Microbiol 34: 1007-1017.
Nelson,B. K., Cai, X., Nebenführ, A. (2007) A multi-color set of in vivo organelle markers for colocalization studies in Arabidopsis and other plants. Plant Journal 51:1126-1136
Stirnberg, A., and Djamei, A. (2016) Characterization of ApB73, a virulence factor important for colonization of Zea mays by the smut Ustilago maydis. Mol Plant Pathol. doi: 10.1111/mpp.12442

## Sheet: Strains used in this study
Fungal strains used in this study
strain	genotype	resistance	source
UB1	a1 b1		this study
UB2	a2 b2		this study
UB1-GFP	a1 b1 Potef:GFP-HA	CBX	this study
FB1	a1 b1		Banuett and Herskowitz, 1989
Uh4875-4	a1 b1		Linning et al., 2004
SG200	a1 mfa2 b1 b2	Phleo	Kaemper et al., 2006
SG200∆stp1	a1 mfa2 b1 b2 ∆UMAG_02475	Phleo, Hyg	this study
SG200∆pep1	a1 mfa2 b1 b2 ∆UMAG_01987	Phleo, Hyg	this study
SG200∆stp1-UBRO_stp1	a1 mfa2 b1 b2 ∆ ipr[PUMAG_02475:UBRO_12209]ips	Phleo, Hyg, CBX	this study
SG200∆pep1-UBRO_pep1	a1 mfa2 b1 b2 ∆UMAG_01987 ipr[PUMAG_01987:UBRO_02965]ips	Phleo, Hyg, CBX	this study
References
Banuett, F., and Herskowitz, I. (1989) Different a alleles of Ustilago maydis are necessary for maintenance of filamentous growth but not for meiosis. Proc Natl Acad Sci U S A 86: 5878-5882.
Kaemper, J., Kahmann, R., Bolker, M., Ma, L.J., Brefort, T., Saville, B.J., Banuett, F., Kronstad, J.W., et al. (2006) Insights from the genome of the biotrophic fungal plant pathogen Ustilago maydis. Nature 444: 97-101.
Linning, R., Lin, D., Lee, N., Abdennadher, M., Gaudet, D., Thomas, P., Mills, D., Kronstad, J.W., et al. (2004) Marker-based cloning of the region containing the UhAvr1 avirulence gene from the basidiomycete barley pathogen Ustilago hordei. Genetics 166: 99-111.
												,
