# Supplementary material for: A complete toolset for the study of Ustilago bromivora and Brachypodium sp. as a fungal-temperate grass pathosystem
Source: eLife. 2016 Nov 11;5:e20522. doi: 10.7554/eLife.20522 (PMC5106213; doi:10.7554/eLife.20522)
Supplement: Supplementary file 2. — Plasmid maps are provided as gb/gbk files. DOI: http://dx.doi.org/10.7554/eLife.20522.028 [file elife-20522-supp2.zip]

Archive with 10 entries (10 files):
- pUKO_stp1.gbk
- p6U_eCFP-SKL.gb
- p123UB-GFP.gbk
- pNEBuC-GFP.gbk
- pNEBuC-mCherry.gbk
- pNEBuG.gbk
- pNEBuH.gbk
- pUG_UBRO_pep1.gbk
- pUG_UBRO_stp1.gbk
- pUKO_pep1.gbk
