# Supplementary material for: A complete toolset for the study of Ustilago bromivora and Brachypodium sp. as a fungal-temperate grass pathosystem
Source: eLife. 2016 Nov 11;5:e20522. doi: 10.7554/eLife.20522 (PMC5106213; doi:10.7554/eLife.20522)
Supplement: Supplementary file 2. — Plasmid maps are provided as gb/gbk files. DOI: http://dx.doi.org/10.7554/eLife.20522.028 [file elife-20522-supp2.zip › pUKO_stp1.gbk]

LOCUS       pUKO_Um02475            7391 bp    DNA    circular UNA 27-NOV-2013
DEFINITION  
ACCESSION   
VERSION     
KEYWORDS    .
SOURCE      .
  ORGANISM  .
            .
FEATURES             Location/Qualifiers
     ExactFeature    996..1045
                     /label="AFTER_Um02475_LB"
     Primer          complement(1002..1034)
                     /label="Biotin_Primer"
     ExactFeature    1036..1069
                     /label="FRT"
     Promoter        1102..1865
                     /label="Hsp70_promoter"
     Gene            1866..2891
                     /label="Hyg_Phosphotransferase"
     Terminator      2892..3761
                     /label="Hsp70_Terminator"
     ExactFeature    3780..3813
                     /label="FRT"
     ExactFeature    3808..3857
                     /label="BEFORE_Um02475_RB"
     Primer          3817..3849
                     /label="Biotin_Primer"
     ExactFeature    4856..4905
                     /label="AFTER_Um02475_RB"
     Origin          5141..5756
                     /label="pUC_Ori"
     Gene            complement(6181..7191)
                     /label="aadA1_SpecR"
     ExactFeature    7335..7384
                     /label="BEFORE_Um02475_LB"
ORIGIN
        1 ccatgatcaa ccaggatcaa ccagacaaag tatcagttac agcgaaatgg acgtatcgat
       61 gagaagcgag gcagagggta cgtacttagc tccctcacat gtcactgtag acaggtgctt
      121 gtaccaaggc tcccatcttt ccatcgagct atcgttgagg tcgattgtgc tgcgaccgat
      181 gaagcagatc gtcacatagt agctttcagc atcggcgagc ggctttgcgc gtgctagggc
      241 ttcgcccaag caggttttcc tggcgctctc gcgacgttga acggcaggtc cctgcaaaat
      301 cccgaatcat acgtaagtaa gtcagcgcgc agattcaaag agtcgtgagt gtcgccgctg
      361 gcattggaat ttgtaactta cagcgtgcgc cacaccaagc aggattgaaa gcgaaagagc
      421 ttggagaact tgcatattcc aagcacaaag tccactgcac gactcgacag gttgtggcga
      481 cgttgtgtgg ttcgtgttgg agacgttgca ggtacttatt tcaactagca atcattgcta
      541 aaacggcgcc ttgtttgcac ggtaacgctc gccgatttgc gtctttacgt ctttgcgtct
      601 ctgtgaggag cagaagtgtg ttcgccggac agagtgcatg ccttcgcacg agctagctct
      661 caaagcatag gtgggcgaca tttgctacgc caccttcgat caacttcatt tcacagatag
      721 gcaacaattg tgaaatctca taactaatgg tggggcttcg gcagcatcga gcccgttgta
      781 cccacacaaa cacgcaggct tcagatgaag gctggtctag caaccctcgt tttgcatgca
      841 cttgttaaat aactagaggt gatgcagttc tgacgtgagc catgttccct cccttcttcg
      901 tcgactgctt atattctcgt tgtgacactg tccctgaaca ggccatcttt acattttcca
      961 caactttatc gagaaaataa agcagagaac acggcctaga tcgccacagg ataccacagg
     1021 acatctggga tatcagaagt tcctattctc gagaaagtat aggaacttca ccatggcgtg
     1081 acaattgcgg ccgcactcga gtggcggcag atgtgagtcg tgtgctacaa aacgtgaatc
     1141 gacacgcgca gggcggaacc aaaaaaaacc cccaccccgc tgtcaagttg acaaatcaac
     1201 acatttgttc caagttcaaa tcgggaaatc aaaaattagg gccagatcag cgatcaggaa
     1261 tggtaatcgg taacagaggt cgcaaaatcg tctagaaagt ggaagaagaa cgtggtaact
     1321 accagcgagt tctgcaaact tcaaaaaaaa aatctgggca cgatgaaagt tgagctaacg
     1381 ctgacgctca caaatggcgt ggctaaagga agcgagacaa tcggaaaatt gttctctcgg
     1441 gcaccacaaa gctgttgtta gtcgctgaag aacaattcca actgattccg ccgccttcct
     1501 attgcgtcag ccttgtacct aagctgccga gtaacgtcac tcaacctctc ttttcagact
     1561 gctttgctcc gcgaatactt ttcttctatg cgctcaagaa aatgacacag cacaccaagc
     1621 tctgcaaact ttcttcgcta atctgacgcg aaatgtgagc catttcttct cgcctgcaat
     1681 ggcaatgcgt ctgtgcggcg atgagaatca cgatgcggaa tgggtggctg gaagttcata
     1741 gagatgctga gttgttggag cgacatggta cataagcatg agtctgtcct gatttccacc
     1801 ctcccgtctt tcatcaactt tctcgtctga cccttccgtt gccagatccc ggggggcaat
     1861 gagatatgaa aaagcctgaa ctcaccgcga cgtctgtcga gaagtttctg atcgaaaagt
     1921 tcgacagcgt ctccgacctg atgcagctct cggagggcga agaatctcgt gctttcagct
     1981 tcgatgtagg agggcgtgga tatgtcctgc gggtaaatag ctgcgccgat ggtttctaca
     2041 aagatcgtta tgtttatcgg cactttgcat cggccgcgct cccgattccg gaagtgcttg
     2101 acattgggga actcagcgag agcctgacct attgcatctc ccgccgtgca cagggtgtca
     2161 cgttgcaaga cctgcctgaa accgaactgc ccgctgttct gcagccggtc gcggaggcca
     2221 tggatgcgat cgctgcggcc gatcttagcc agacgagcgg gttcggccca ttcggaccgc
     2281 aaggaatcgg tcaatacact acatggcgtg atttcatatg cgcgattgct gatccccatg
     2341 tgtatcactg gcaaactgtg atggacgaca ccgtcagtgc gtccgtcgcg caggctctcg
     2401 atgagctgat gctttgggcc gaggactgcc ccgaagtccg gcacctcgtg cacgcggatt
     2461 tcggctccaa caatgtcctg acggacaatg gccgcataac agcggtcatt gactggagcg
     2521 aggcgatgtt cggggattcc caatacgagg tcgccaacat cttcttctgg aggccgtggt
     2581 tggcttgtat ggagcagcag acgcgctact tcgagcggag gcatccggag cttgcaggat
     2641 cgccgcggct ccgggcgtat atgctccgca ttggtcttga ccaactctat cagagcttgg
     2701 ttgacggcaa tttcgatgat gcagcttggg cgcagggtcg atgcgacgca atcgtccgat
     2761 ccggagccgg gactgtcggg cgtacacaaa tcgcccgcag aagcgcggcc gtctggaccg
     2821 atggctgtgt agaagtactc gccgatagtg gaaaccgacg ccccagcact cgtccgaggg
     2881 caaaggaata gagtagatgc cgaccgggat ctgggcagca ccaagacacg gaacttcaac
     2941 agtcgtgagt aggtggtgat ctgcatgtcc aaatcgtgaa acgtgaatca cgaaccacga
     3001 atcgtgaata gccactttgc gcgaaaatca ctgaatgccg ccaaaccgac gcgacgcgag
     3061 ttgcgtgaag tattcgtgat tcacattcac gattgacgat tgtgagttgg tcgacgacat
     3121 tcgctagcca gaccaacact cacgactttt tgaagagtgt tgcaggctga gccaactttc
     3181 tccctcactc tttgctttct tctccatcac gctcattcct tttaagtgtt catccggtat
     3241 cattagcact atatcatagt gaaactcgca acaacccggt cttcgtcgcg aaagcaaccc
     3301 tccatcgctg ctgcctcttg cagtgaagac cgccaccatg cagtctacgc agtcgaagac
     3361 cctacacgtc cagttcgtcc attctggtcc tacacattgt atccacgcac ccaagtctgc
     3421 caacgtggag taagtgaacc tttctttgtc ctgtcgaggc tcaacgtaga tcacaggctg
     3481 atcatccaca ctcttctacc ttttgacatt acgcagtcga ctttttacag gaggagatga
     3541 ctacctcgtc cgaatcttac ccaccctgcc tctctccgac gtagagccgc agcttatcga
     3601 agacgccact gaagcggtga cctcgctcga tgctgacggc cgcttcctcg tcaccgcttc
     3661 cgaagatggt gtcaacgcct ctaccgacac cacccaatcg acgcggaagg caacccagca
     3721 tcaccggctg tgcttcaatc gctgctgcgc cgcgaagctg tgcggccgca ttaataggcg
     3781 aagttcctat tctcgagaaa gtataggaac ttcccggata tcccagatgt cctgtggtat
     3841 cctgtggcgt gagtggccga agctctgctg taaagaatca cgaatttctc gctgtctcgc
     3901 ttccgaccac acttcatgct tttcgatttt aacctgaccc ggttttctcc gttctcaaac
     3961 ctagaaggct gcgctgcaac agccttgcgt ttgtacgacc atgagggaat agctgcattt
     4021 tgccagcgtc actgagaagg cgctggccga aacaatgaat cgaattggtc gagtatgtgc
     4081 aatgtagcca aggcgaagcc tggaaagccg tttgagagcc ttgcgcgttc caaacacgac
     4141 cttttgaggt ctagactgaa acgttggtct gagccggagt gggacgaacc gaactcatgg
     4201 aagtccagag gcgaaaacaa gaggatgatg acattcacag attaggcttc gggaggcagg
     4261 agctgacagc cgtcagaaac cgtcatcgca acaacccgtt ttgggccata actcttccat
     4321 tttctgatca atcttgttcg aaatttgatg aggggattcc tcacgcttgt ccgcgttcgc
     4381 tgatgtcgaa aaaaaggaaa aacaaaaaag gtcaaaaatt tatgtgcttc aacccggaat
     4441 cgaaccgggg gctcgcccga tgtagtgcat ctgtgaaggg cgtgatttaa ccgttaatcg
     4501 attgaagctg ataacatgac cttgttgaag attggagcaa aatgagcata tatataccca
     4561 aaagtacgtt tcacttttac ttcaagacgt cttaggttgg cacattttct attcagaaac
     4621 gagctgattg aaccgcccac gagggtcagc agagatgatc tcgtatgatt ggtcatgcac
     4681 ctaaacaggc tgactgcgag attcacagtc attcacgaga ggaagtggcg actgaaaatg
     4741 ttgtggagtg atacacatgt attgtgaaaa aagggcgcaa caacgagtgc gtcgagccga
     4801 caacgagaga aatgttgata atcaggcgat tacatagttg tcggggcgcg ccgcgtctga
     4861 gagtaaccat gcatcatcag gagtacggat aaaatgcttg atggtcggaa gaggcataaa
     4921 ttccgttccg attcggatac gcgagagttt ttataaattt tctcacatac tcacactctc
     4981 tataagacct ccaatcattt gtgaggtcgt tcggctgcgg cgagcggtat cagctcactc
     5041 aaaggcggta atacggttat ccacagaatc aggggataac gcaggaaaga acatgtgagc
     5101 aaaaggccag caaaaggcca ggaaccgtaa aaaggccgcg ttgctggcgt ttttccatag
     5161 gctccgcccc cctgacgagc atcacaaaaa tcgacgctca agtcagaggt ggcgaaaccc
     5221 gacaggacta taaagatacc aggcgtttcc ccctggaagc tccctcgtgc gctctcctgt
     5281 tccgaccctg ccgcttaccg gatacctgtc cgcctttctc ccttcgggaa gcgtggcgct
     5341 ttctcatagc tcacgctgta ggtatctcag ttcggtgtag gtcgttcgct ccaagctggg
     5401 ctgtgtgcac gaaccccccg ttcagcccga ccgctgcgcc ttatccggta actatcgtct
     5461 tgagtccaac ccggtaagac acgacttatc gccactggca gcagccactg gtaacaggat
     5521 tagcagagcg aggtatgtag gcggtgctac agagttcttg aagtggtggc ctaactacgg
     5581 ctacactaga aggacagtat ttggtatctg cgctctgctg aagccagtta ccttcggaaa
     5641 aagagttggt agctcttgat ccggcaaaca aaccaccgct ggtagcggtg gtttttttgt
     5701 ttgcaagcag cagattacgc gcagaaaaaa aggatctcaa gaagatcctt tgatcttttc
     5761 tacggggtct gacgctcagt ggaacgaaaa ctcacgttaa gggattttgg tcatgagatt
     5821 atcaaaaagg atcttcacct agatcctttt aaattaaaaa tgaagtttta aatcaatcta
     5881 aagtatatat gagtaacctg aggctatggc agggcctgcc gccccgacgt tggctgcgag
     5941 ccctgggcct tcacccgaac ttggggggtg gggtggggaa aaggaagaaa cgcgggcgta
     6001 ttggccccaa tgcgaatgat atatctccca atttgtgtag ggcttattat gcacgcttaa
     6061 aaataataaa agcagacttg acctgatagt ttggctgtga gcaattatgt gcttagtgca
     6121 tctaacgctt gagttaagcc gcgccgcgaa gcggcgtcgg cttgaacgaa ttgttagaca
     6181 ttatttgccg actaccttgg tgatctcgcc tttcacgtag tggacaaatt cttccaactg
     6241 atctgcgcgc gaggccaagc gatcttcttc ttgtccaaga taagcctgtc tagcttcaag
     6301 tatgacgggc tgatactggg ccggcaggcg ctccattgcc cagtcggcag cgacatcctt
     6361 cggcgcgatt ttgccggtta ctgcgctgta ccaaatgcgg gacaacgtaa gcactacatt
     6421 tcgctcatcg ccagcccagt cgggcggcga gttccatagc gttaaggttt catttagcgc
     6481 ctcaaataga tcctgttcag gaaccggatc aaagagttcc tccgccgctg gacctaccaa
     6541 ggcaacgcta tgttctcttg cttttgtcag caagatagcc agatcaatgt cgatcgtggc
     6601 tggctcgaag atacctgcaa gaatgtcatt gcgctgccat tctccaaatt gcagttcgcg
     6661 cttagctgga taacgccacg gaatgatgtc gtcgtgcaca acaatggtga cttctacagc
     6721 gcggagaatc tcgctctctc caggggaagc cgaagtttcc aaaaggtcgt tgatcaaagc
     6781 tcgccgcgtt gtttcatcaa gccttacggt caccgtaacc agcaaatcaa tatcactgtg
     6841 tggcttcagg ccgccatcca ctgcggagcc gtacaaatgt acggccagca acgtcggttc
     6901 gagatggcgc tcgatgacgc caactacctc tgatagttga gtcgatactt cggcgatcac
     6961 cgcttccctc atgatgttta actttgtttt agggcgactg ccctgctgcg taacatcgtt
     7021 gctgctccat aacatcaaac atcgacccac ggcgtaacgc gcttgctgct tggatgcccg
     7081 aggcatagac tgtaccccaa aaaaacagtc ataacaagcc atgaaaaccg ccactgcgcc
     7141 gttaccaccg ctgcgttcgg tcaaggttct ggaccagttg cgtgagcgca tacgctactt
     7201 gcattacagc ttacgaaccg aacaggctta tgtccactgg gttcgtgcct tcatccgttt
     7261 ccacggtgtg cgtcacccgg caaccttggg cagcagcgaa gtcgaggcat ttctgtcctg
     7321 gctggcgaac gagcgcaagg tttctcataa aaataaacaa ataggggttc cgcgcacaac
     7381 gccagggcgc g
//
