# Supplementary material for: A complete toolset for the study of Ustilago bromivora and Brachypodium sp. as a fungal-temperate grass pathosystem
Source: eLife. 2016 Nov 11;5:e20522. doi: 10.7554/eLife.20522 (PMC5106213; doi:10.7554/eLife.20522)
Supplement: Supplementary file 2. — Plasmid maps are provided as gb/gbk files. DOI: http://dx.doi.org/10.7554/eLife.20522.028 [file elife-20522-supp2.zip › p6U_eCFP-SKL.gb]

LOCUS       p6U-eCFP-SKL       13178 bp    DNA     circular      9-JAN-2013
SOURCE      
  ORGANISM  
COMMENT     This file is created by Vector NTI
            http://www.invitrogen.com/
COMMENT     VNTDATE|650548954|
COMMENT     VNTDBDATE|650548954|
COMMENT     LSOWNER|
COMMENT     VNTNAME|p6U-eCFP-SKL|
COMMENT     VNTAUTHORNAME|Alexandra Stirnberg|
COMMENT     Vector_NTI_Display_Data_(Do_Not_Edit!)
COMMENT     (SXF 
COMMENT      (CGexDoc "p6U-eCFP-SKL" 0 13178 
COMMENT       (CDBMol 0 0 1 1 1 0 0 1 1 "" "" 0 0 0 0 (CObList) (CObList) 
COMMENT        (CObList 
COMMENT         #0=(CFragment 3 1 0 121 0 "" 0 "" "" "" "" "" "" "UBIp-eCFP-SKL" "" 0 0 
COMMENT             1 2560 1 2560 4177 1283 0 "" "" "" "" "" "" (CObList) 
COMMENT             (CTerm 1 0 0 "SfiI" "" 2 0 0 0 0 0 0 0 0 0) 
COMMENT             (CTerm 1 1 0 "SfiI" "" 1 0 0 0 0 0 0 0 0 0) 1 0) 
COMMENT         #1=(CFragment 3 1 0 0 0 "" 0 "" "" "" "" "" "" "p6U-Myr-GFP" "" 0 0 1 
COMMENT             10618 2561 13178 1 10618 0 "" "" "" "" "" "" (CObList) 
COMMENT             (CTerm 1 0 0 "SfiI" "" 1 0 0 0 0 0 0 0 0 0) 
COMMENT             (CTerm 1 1 0 "SfiI" "" 2 0 0 0 0 0 0 0 0 0) 1 0)) (CObList) -1 "") 
COMMENT       (CDocSetData 1 1 0 0 0 0 "MAIN" 1 1 1 1 0 0 1 1 0 1 10 10 4294967295 50 0 
COMMENT        1 0 (CHomObj 0 0 0 3 75) (CWordArray) (CWordArray) 
COMMENT        (CStringList "ApaLI" "AvaI" "BamHI" "ClaI" "EcoRI" "HindIII" "NcoI" 
COMMENT         "PstI" "SmaI" "XmaI" "EcoRV" "SpeI" "SalI" "NotI" "NdeI" "NheI" "XbaI" 
COMMENT         "XhoI" "KpnI" "SacI" "ScaI" "ApaI" "BglII" "SfiI" "BsaI" "AhdI") 
COMMENT        (CStringList "atg" "gtg") (CStringList "taa" "tga" "tag") (CObList) 1 
COMMENT        "{(0,1),2}" 0 0 "" 0 4294967295 0 0 0 0 0 0 0 "MAIN" 0 0 30 0 
COMMENT        (CProteinMotifSearchObject 70 20 1 1 1 1 0 0 1 0 0 0 0 0)) 
COMMENT       (CMolPar 0 0 0 0 0 1 13178 0 0 0 0 0 0 0 0) (CStringList) (CStringList) 
COMMENT       (CObList) (COAPar 25 250 50 0 6 4 3 7) (COAPar 25 250 50 0 6 4 3 7) 
COMMENT       (COAPar 25 250 50 0 6 4 3 7) 
COMMENT       (CObList 
COMMENT        #2=(CRSite (CStringList) "ApaLI" "gtgcac" 2 0 6 3261 0 3752 0 5978 0 
COMMENT            6916 0 11606 0 12103 0 0 "") 
COMMENT        #3=(CRSite (CStringList) "AvaI" "cycgrg" 2 0 7 714 0 4050 0 4867 0 7299 
COMMENT            0 9141 0 9621 0 12974 0 0 "") 
COMMENT        #4=(CRSite (CStringList) "BamHI" "ggatcc" 2 0 0 0 "") 
COMMENT        #5=(CRSite (CStringList) "ClaI" "atcgat" 3 0 3 1247 0 4336 0 8318 0 0 "") 
COMMENT        #6=(CRSite (CStringList) "EcoRI" "gaattc" 2 0 1 3789 0 0 "") 
COMMENT        #7=(CRSite (CStringList) "HindIII" "aagctt" 2 0 1 2262 0 0 "") 
COMMENT        #8=(CRSite (CStringList) "NcoI" "ccatgg" 2 0 4 1061 0 2559 0 3680 0 4520 
COMMENT            0 0 "") 
COMMENT        #9=(CRSite (CStringList) "PstI" "ctgcag" 6 0 6 19 0 1520 0 2593 0 3703 0 
COMMENT            4069 0 5570 0 0 "") 
COMMENT        #10=(CRSite (CStringList) "SmaI" "cccggg" 4 0 1 4052 0 0 "") 
COMMENT        #11=(CRSite (CStringList) "XmaI" "cccggg" 2 0 1 4050 0 0 "") 
COMMENT        #12=(CRSite (CStringList) "EcoRV" "gatatc" 4 0 1 12609 0 0 "") 
COMMENT        #13=(CRSite (CStringList) "SpeI" "actagt" 2 0 1 1524 0 0 "") 
COMMENT        #14=(CRSite (CStringList) "SalI" "gtcgac" 2 0 1 2274 0 0 "") 
COMMENT        #15=(CRSite (CStringList) "NotI" "gcggccgc" 3 0 4 2553 0 7698 0 8988 0 
COMMENT             10521 0 0 "") 
COMMENT        #16=(CRSite (CStringList) "NdeI" "catatg" 3 0 9 1306 0 1323 0 1409 0 
COMMENT             3395 0 4174 0 4260 0 4277 0 9854 0 11613 0 0 "") 
COMMENT        #17=(CRSite (CStringList) "NheI" "gctagc" 2 0 3 1134 0 4447 0 8396 0 0 
COMMENT             "") 
COMMENT        #18=(CRSite (CStringList) "XbaI" "tctaga" 2 0 4 47 0 1042 0 4539 0 5534 
COMMENT             0 0 "") 
COMMENT        #19=(CRSite (CStringList) "XhoI" "ctcgag" 2 0 2 714 0 4867 0 0 "") 
COMMENT        #20=(CRSite (CStringList) "KpnI" "ggtacc" 6 0 1 13157 0 0 "") 
COMMENT        #21=(CRSite (CStringList) "SacI" "gagctc" 6 0 0 0 "") 
COMMENT        #22=(CRSite (CStringList) "ScaI" "agtact" 4 0 3 184 0 2877 0 5401 0 0 "") 
COMMENT        #23=(CRSite (CStringList) "ApaI" "gggccc" 6 0 4 1074 0 4058 0 4515 0 
COMMENT             13163 0 0 "") 
COMMENT        #24=(CRSite (CStringList) "BglII" "agatct" 2 0 3 961 0 4620 0 13166 0 0 
COMMENT             "") 
COMMENT        #25=(CRSite (CStringList) "SfiI" "ggccnnnnnggcc" 9 0 2 1 0 2561 0 0 "") 
COMMENT        #26=(CRSite (CStringList) "BsaI" "ggtctc" 8 12 2 7573 0 7993 1 0 "") 
COMMENT        #27=(CRSite (CStringList) "AhdI" "gacnnnnngtc" 7 0 0 0 "")) 
COMMENT       (CObList 
COMMENT        #28=(CFSignal (CObList) "UF" 4 0 0 9 30 1 (CStringList) 
COMMENT             (CStringList "/gene=\"UF\"" "/product=\"Primer\"" 
COMMENT              "/SECDrawAs=\"Gene\"") 1 1 1 1 "29..50") 
COMMENT        #29=(CFSignal (CObList) "Ubi-int" 21 0 0 14 1522 1 (CStringList) 
COMMENT             (CStringList "/gene=\"Ubi-int\"" "/product=\"Promotor\"" 
COMMENT              "/SECDrawAs=\"Region\"") 1 1 1 1 "34..1542") 
COMMENT        #30=(CFSignal (CObList) "UF1" 4 0 0 579 598 1 (CStringList) 
COMMENT             (CStringList "/gene=\"UF1\"" "/product=\"Primer\"" 
COMMENT              "/SECDrawAs=\"Gene\"") 1 1 1 1 "599..618") 
COMMENT        #31=(CFSignal (CObList) "Intron" 21 0 0 1001 1520 1 (CStringList) 
COMMENT             (CStringList "/gene=\"Intron\"" "/product=\"Intron\"" 
COMMENT              "/SECDrawAs=\"Region\"") 1 1 1 1 "1021..1540") 
COMMENT        #32=(CFSignal (CObList) "UR" 4 0 1 1499 1523 1 (CStringList) 
COMMENT             (CStringList "/gene=\"UR\"" "/product=\"Primer\"" 
COMMENT              "/SECDrawAs=\"Gene\"") 1 1 1 1 "complement (1519..1543)") 
COMMENT        #33=(CFSignal (CObList) "NOS-T" 21 0 0 2291 2544 1 (CStringList) 
COMMENT             (CStringList "/gene=\"NOS-T\"" "/product=\"NOS-T\"" 
COMMENT              "/SECDrawAs=\"Region\"") 1 1 1 1 "1603..1856") 
COMMENT        #34=(CFSignal (CObList) "eCFP-SKL" 22 0 0 1529 2257 1 (CStringList) 
COMMENT             (CStringList) 1 1 1 1 "") 
COMMENT        #35=(CFSignal (CObList) "Ubi-int" 21 0 1 4063 5570 1 (CStringList) 
COMMENT             (CStringList "/gene=\"Ubi-int\"" "/product=\"Promotor\"" 
COMMENT              "/SECDrawAs=\"Region\"") 1 1 1 1 "complement(3704..5211)") 
COMMENT        #36=(CFSignal (CObList) "Intron" 21 0 1 4064 4583 1 (CStringList) 
COMMENT             (CStringList "/gene=\"Intron\"" "/product=\"Intron\"" 
COMMENT              "/SECDrawAs=\"Region\"") 1 1 1 1 "complement(3705..4224)") 
COMMENT        #37=(CFSignal (CObList) "hpt" 21 0 1 3619 4036 1 (CStringList) 
COMMENT             (CStringList "/gene=\"hpt\"" "/product=\"Hygromycin\"" 
COMMENT              "/SECDrawAs=\"Region\"") 1 1 1 1 "complement(3260..3677)") 
COMMENT        #38=(CFSignal (CObList) "STLS1" 21 0 1 3430 3618 1 (CStringList) 
COMMENT             (CStringList "/gene=\"STLS1\"" "/product=\"Intron STLS1\"" 
COMMENT              "/SECDrawAs=\"Region\"") 1 1 1 1 "complement(3071..3259)") 
COMMENT        #39=(CFSignal (CObList) "hpt" 21 0 1 2822 3429 1 (CStringList) 
COMMENT             (CStringList "/gene=\"hpt\"" "/product=\"Hygromycin\"" 
COMMENT              "/SECDrawAs=\"Region\"") 1 1 1 1 "complement(2463..3070)") 
COMMENT        #40=(CFSignal (CObList) "T35S" 21 0 1 2596 2797 1 (CStringList) 
COMMENT             (CStringList "/gene=\"T35S\"" "/product=\"Terminator 35S\"" 
COMMENT              "/SECDrawAs=\"Region\"") 1 1 1 1 "complement(2237..2438)") 
COMMENT        #41=(CFSignal (CObList) "BR" 21 0 1 13082 13105 1 (CStringList) 
COMMENT             (CStringList "/gene=\"BR\"" "/product=\"right border\"" 
COMMENT              "/SECDrawAs=\"Region\"") 1 1 1 1 "complement(12723..12746)") 
COMMENT        #42=(CFSignal (CObList) "ColE1" 21 0 1 11850 12547 1 (CStringList) 
COMMENT             (CStringList "/gene=\"ColE1\"" "/product=\"ColE1 ORI\"" 
COMMENT              "/SECDrawAs=\"Region\"") 1 1 1 1 "complement(11491..12188)") 
COMMENT        #43=(CFSignal (CObList) "pVS1 ORI" 21 0 1 7596 11301 1 (CStringList) 
COMMENT             (CStringList "/gene=\"pVS1 ORI\"" "/product=\"pVS1 ORI\"" 
COMMENT              "/SECDrawAs=\"Region\"") 1 1 1 1 "complement(7237..10942)") 
COMMENT        #44=(CFSignal (CObList) "Sm/Sp" 4 0 1 6402 7412 1 (CStringList) 
COMMENT             (CStringList "/gene=\"Sm/Sp\"" "/product=\"Strep/Spec resistence\"" 
COMMENT              "/SECDrawAs=\"Gene\"") 1 1 1 1 "complement(6043..7053)") 
COMMENT        #45=(CFSignal (CObList) "BL" 21 0 1 5858 5881 1 (CStringList) 
COMMENT             (CStringList "/gene=\"BL\"" "/product=\"left border\"" 
COMMENT              "/SECDrawAs=\"Region\"") 1 1 1 1 "complement(5499..5522)")) 
COMMENT       (CObList) (CObList) (CObList) (CObList) (CObList) (CObList) 
COMMENT       (CTextView 0 
COMMENT        #46=(CGroupPar (CParagraph 0 (0 0) 1 2 0 0 180) 
COMMENT             (CObjectList 
COMMENT              #47=(CRefLinePar 
COMMENT                   (CLinePar (CParagraph 0 (0 0) 0 2 0 1 233) "p6U-eCFP-SKL" 2) 
COMMENT                   5 "" 0 4) 
COMMENT              #48=(CFolderPar 
COMMENT                   (CGroupPar (CParagraph 1 (0 0) 1 1 0 0 178) 
COMMENT                    (CObjectList 
COMMENT                     #49=(CLinePar (CParagraph 0 (0 0) 1 2 1 0 180) 
COMMENT                          "DNA 'p6U-eCFP-SKL'" 1) 
COMMENT                     #50=(CLinePar (CParagraph 0 (0 0) 1 2 1 0 180) 
COMMENT                          "Local object" 1) 
COMMENT                     #51=(CLinePar (CParagraph 0 (0 0) 1 2 1 0 180) 
COMMENT                          "Created: 01/09/13 12:02" 1) 
COMMENT                     #52=(CLinePar (CParagraph 0 (0 0) 1 2 1 0 180) 
COMMENT                          "Last Modified: 01/09/13 12:02" 1) 
COMMENT                     #53=(CLinePar (CParagraph 0 (0 0) 1 2 1 0 180) 
COMMENT                          "length: 13178 bp" 1) 
COMMENT                     #54=(CLinePar (CParagraph 0 (0 0) 1 2 1 0 180) 
COMMENT                          "storage type: Constructed" 1) 
COMMENT                     #55=(CLinePar (CParagraph 0 (0 0) 1 2 1 0 180) 
COMMENT                          "form: Circular" 1))) "General Description") 
COMMENT              #56=(CFolderPar 
COMMENT                   (CGroupPar (CParagraph 2 (0 0) 1 1 0 0 178) (CObjectList)) 
COMMENT                   "Standard Fields") 
COMMENT              #57=(CRefLinePar 
COMMENT                   (CLinePar (CParagraph 0 (0 0) 0 2 0 0 233) "Comments" 2) 1 "" 
COMMENT                   0 0) 
COMMENT              #58=(CFolderPar 
COMMENT                   (CGroupPar (CParagraph 8 (0 0) 1 2 0 0 178) (CObjectList)) 
COMMENT                   "Annotations") 
COMMENT              #59=(CFolderPar 
COMMENT                   (CGroupPar (CParagraph 10 (0 0) 1 1 0 0 178) 
COMMENT                    (CObjectList 
COMMENT                     #60=(CFolderPar 
COMMENT                          (CGroupPar (CParagraph 0 (5 #0# 0) 1 2 1 0 195) 
COMMENT                           (CObjectList 
COMMENT                            #61=(CLinePar (CParagraph 0 (0 0) 1 2 2 0 180) 
COMMENT                                 "parent position: from 4177 to 1283" 1) 
COMMENT                            #62=(CLinePar (CParagraph 0 (0 0) 1 2 2 0 180) 
COMMENT                                 "original length: 2560" 1) 
COMMENT                            #63=(CLinePar (CParagraph 0 (0 0) 1 2 2 0 180) 
COMMENT                                 "molecule position: from 1 to 2560" 1) 
COMMENT                            #64=(CFolderPar 
COMMENT                                 (CGroupPar (CParagraph 0 (0 0) 1 2 2 0 178) 
COMMENT                                  (CObjectList 
COMMENT                                   #65=(CLinePar 
COMMENT                                        (CParagraph 0 (0 0) 1 2 3 0 180) 
COMMENT                                        "  SfiI site #2" 1))) "Left Terminus") 
COMMENT                            #66=(CFolderPar 
COMMENT                                 (CGroupPar (CParagraph 0 (0 0) 1 2 2 0 178) 
COMMENT                                  (CObjectList 
COMMENT                                   #67=(CLinePar 
COMMENT                                        (CParagraph 0 (0 0) 1 2 3 0 180) 
COMMENT                                        "  SfiI site #1" 1))) "Right Terminus"))) 
COMMENT                          "#1: FRAGMENT of <a href=\"vnti:dnarna/UBIp-eCFP-SKL?sel=4177-1283\">UBIp-eCFP-SKL</a> ") 
COMMENT                     #68=(CFolderPar 
COMMENT                          (CGroupPar (CParagraph 0 (5 #1# 0) 1 2 1 0 195) 
COMMENT                           (CObjectList 
COMMENT                            #69=(CLinePar (CParagraph 0 (0 0) 1 2 2 0 180) 
COMMENT                                 "parent position: from 1 to 10618" 1) 
COMMENT                            #70=(CLinePar (CParagraph 0 (0 0) 1 2 2 0 180) 
COMMENT                                 "original length: 10618" 1) 
COMMENT                            #71=(CLinePar (CParagraph 0 (0 0) 1 2 2 0 180) 
COMMENT                                 "molecule position: from 2561 to 13178" 1) 
COMMENT                            #72=(CFolderPar 
COMMENT                                 (CGroupPar (CParagraph 0 (0 0) 1 2 2 0 178) 
COMMENT                                  (CObjectList 
COMMENT                                   #73=(CLinePar 
COMMENT                                        (CParagraph 0 (0 0) 1 2 3 0 180) 
COMMENT                                        "  SfiI site #1" 1))) "Left Terminus") 
COMMENT                            #74=(CFolderPar 
COMMENT                                 (CGroupPar (CParagraph 0 (0 0) 1 2 2 0 178) 
COMMENT                                  (CObjectList 
COMMENT                                   #75=(CLinePar 
COMMENT                                        (CParagraph 0 (0 0) 1 2 3 0 180) 
COMMENT                                        "  SfiI site #2" 1))) "Right Terminus"))) 
COMMENT                          "#2: FRAGMENT of <a href=\"vnti:dnarna/p6U-Myr-GFP?sel=1-10618\">p6U-Myr-GFP</a> "))) 
COMMENT                   "Component Fragments") 
COMMENT              #76=(CFolderPar 
COMMENT                   (CGroupPar (CParagraph 12 (6 0) 1 1 0 0 178) 
COMMENT                    (CObjectList 
COMMENT                     #77=(CFolderPar 
COMMENT                          (CGroupPar (CParagraph 4 (7 4 0) 1 1 1 0 178) 
COMMENT                           (CObjectList 
COMMENT                            #78=(CFolderPar 
COMMENT                                 (CGroupPar 
COMMENT                                  (CParagraph 9 (3 #28# 0) 1 2 2 0 327) 
COMMENT                                  (CObjectList 
COMMENT                                   #79=(CLinePar 
COMMENT                                        (CParagraph 0 (0 0) 1 2 3 0 180) 
COMMENT                                        "Start: 9     End: 30  " 1) 
COMMENT                                   #80=(CLinePar 
COMMENT                                        (CParagraph 0 (0 0) 1 2 3 0 180) 
COMMENT                                        "Original Location Description:" 1) 
COMMENT                                   #81=(CLinePar 
COMMENT                                        (CParagraph 0 (0 0) 1 2 3 0 180) 
COMMENT                                        "   29..50" 1) 
COMMENT                                   #82=(CLinePar 
COMMENT                                        (CParagraph 0 (0 0) 1 2 3 0 180) 
COMMENT                                        "Qualifiers:" 1) 
COMMENT                                   #83=(CLinePar 
COMMENT                                        (CParagraph 0 (0 0) 1 2 3 0 180) 
COMMENT                                        "   /gene=\"UF\"" 1) 
COMMENT                                   #84=(CLinePar 
COMMENT                                        (CParagraph 0 (0 0) 1 2 3 0 180) 
COMMENT                                        "   /product=\"Primer\"" 1) 
COMMENT                                   #85=(CLinePar 
COMMENT                                        (CParagraph 0 (0 0) 1 2 3 0 180) 
COMMENT                                        "   /SECDrawAs=\"Gene\"" 1))) "UF") 
COMMENT                            #86=(CFolderPar 
COMMENT                                 (CGroupPar 
COMMENT                                  (CParagraph 579 (3 #30# 0) 1 2 2 0 327) 
COMMENT                                  (CObjectList 
COMMENT                                   #87=(CLinePar 
COMMENT                                        (CParagraph 0 (0 0) 1 2 3 0 180) 
COMMENT                                        "Start: 579   End: 598 " 1) 
COMMENT                                   #88=(CLinePar 
COMMENT                                        (CParagraph 0 (0 0) 1 2 3 0 180) 
COMMENT                                        "Original Location Description:" 1) 
COMMENT                                   #89=(CLinePar 
COMMENT                                        (CParagraph 0 (0 0) 1 2 3 0 180) 
COMMENT                                        "   599..618" 1) 
COMMENT                                   #90=(CLinePar 
COMMENT                                        (CParagraph 0 (0 0) 1 2 3 0 180) 
COMMENT                                        "Qualifiers:" 1) 
COMMENT                                   #91=(CLinePar 
COMMENT                                        (CParagraph 0 (0 0) 1 2 3 0 180) 
COMMENT                                        "   /gene=\"UF1\"" 1) 
COMMENT                                   #92=(CLinePar 
COMMENT                                        (CParagraph 0 (0 0) 1 2 3 0 180) 
COMMENT                                        "   /product=\"Primer\"" 1) 
COMMENT                                   #93=(CLinePar 
COMMENT                                        (CParagraph 0 (0 0) 1 2 3 0 180) 
COMMENT                                        "   /SECDrawAs=\"Gene\"" 1))) "UF1") 
COMMENT                            #94=(CFolderPar 
COMMENT                                 (CGroupPar 
COMMENT                                  (CParagraph 1499 (3 #32# 0) 1 2 2 0 327) 
COMMENT                                  (CObjectList 
COMMENT                                   #95=(CLinePar 
COMMENT                                        (CParagraph 0 (0 0) 1 2 3 0 180) 
COMMENT                                        "Start: 1499  End: 1523 (Complementary)" 
COMMENT                                        1) 
COMMENT                                   #96=(CLinePar 
COMMENT                                        (CParagraph 0 (0 0) 1 2 3 0 180) 
COMMENT                                        "Original Location Description:" 1) 
COMMENT                                   #97=(CLinePar 
COMMENT                                        (CParagraph 0 (0 0) 1 2 3 0 180) 
COMMENT                                        "   complement (1519..1543)" 1) 
COMMENT                                   #98=(CLinePar 
COMMENT                                        (CParagraph 0 (0 0) 1 2 3 0 180) 
COMMENT                                        "Qualifiers:" 1) 
COMMENT                                   #99=(CLinePar 
COMMENT                                        (CParagraph 0 (0 0) 1 2 3 0 180) 
COMMENT                                        "   /gene=\"UR\"" 1) 
COMMENT                                   #100=(CLinePar 
COMMENT                                         (CParagraph 0 (0 0) 1 2 3 0 180) 
COMMENT                                         "   /product=\"Primer\"" 1) 
COMMENT                                   #101=(CLinePar 
COMMENT                                         (CParagraph 0 (0 0) 1 2 3 0 180) 
COMMENT                                         "   /SECDrawAs=\"Gene\"" 1))) "UR") 
COMMENT                            #102=(CFolderPar 
COMMENT                                  (CGroupPar 
COMMENT                                   (CParagraph 6402 (3 #44# 0) 1 2 2 0 327) 
COMMENT                                   (CObjectList 
COMMENT                                    #103=(CLinePar 
COMMENT                                          (CParagraph 0 (0 0) 1 2 3 0 180) 
COMMENT                                          "Start: 6402  End: 7412 (Complementary)" 
COMMENT                                          1) 
COMMENT                                    #104=(CLinePar 
COMMENT                                          (CParagraph 0 (0 0) 1 2 3 0 180) 
COMMENT                                          "Original Location Description:" 1) 
COMMENT                                    #105=(CLinePar 
COMMENT                                          (CParagraph 0 (0 0) 1 2 3 0 180) 
COMMENT                                          "   complement(6043..7053)" 1) 
COMMENT                                    #106=(CLinePar 
COMMENT                                          (CParagraph 0 (0 0) 1 2 3 0 180) 
COMMENT                                          "Qualifiers:" 1) 
COMMENT                                    #107=(CLinePar 
COMMENT                                          (CParagraph 0 (0 0) 1 2 3 0 180) 
COMMENT                                          "   /gene=\"Sm/Sp\"" 1) 
COMMENT                                    #108=(CLinePar 
COMMENT                                          (CParagraph 0 (0 0) 1 2 3 0 180) 
COMMENT                                          "   /product=\"Strep/Spec resistence\"" 
COMMENT                                          1) 
COMMENT                                    #109=(CLinePar 
COMMENT                                          (CParagraph 0 (0 0) 1 2 3 0 180) 
COMMENT                                          "   /SECDrawAs=\"Gene\"" 1))) "Sm/Sp"))) 
COMMENT                          "CDS (4 total)") 
COMMENT                     #110=(CFolderPar 
COMMENT                           (CGroupPar (CParagraph 21 (7 21 0) 1 1 1 0 178) 
COMMENT                            (CObjectList 
COMMENT                             #111=(CFolderPar 
COMMENT                                   (CGroupPar 
COMMENT                                    (CParagraph 14 (3 #29# 0) 1 2 2 0 194) 
COMMENT                                    (CObjectList 
COMMENT                                     #112=(CLinePar 
COMMENT                                           (CParagraph 0 (0 0) 1 2 3 0 180) 
COMMENT                                           "Start: 14    End: 1522" 1) 
COMMENT                                     #113=(CLinePar 
COMMENT                                           (CParagraph 0 (0 0) 1 2 3 0 180) 
COMMENT                                           "Original Location Description:" 1) 
COMMENT                                     #114=(CLinePar 
COMMENT                                           (CParagraph 0 (0 0) 1 2 3 0 180) 
COMMENT                                           "   34..1542" 1) 
COMMENT                                     #115=(CLinePar 
COMMENT                                           (CParagraph 0 (0 0) 1 2 3 0 180) 
COMMENT                                           "Qualifiers:" 1) 
COMMENT                                     #116=(CLinePar 
COMMENT                                           (CParagraph 0 (0 0) 1 2 3 0 180) 
COMMENT                                           "   /gene=\"Ubi-int\"" 1) 
COMMENT                                     #117=(CLinePar 
COMMENT                                           (CParagraph 0 (0 0) 1 2 3 0 180) 
COMMENT                                           "   /product=\"Promotor\"" 1) 
COMMENT                                     #118=(CLinePar 
COMMENT                                           (CParagraph 0 (0 0) 1 2 3 0 180) 
COMMENT                                           "   /SECDrawAs=\"Region\"" 1))) 
COMMENT                                   "Ubi-int") 
COMMENT                             #119=(CFolderPar 
COMMENT                                   (CGroupPar 
COMMENT                                    (CParagraph 1001 (3 #31# 0) 1 2 2 0 194) 
COMMENT                                    (CObjectList 
COMMENT                                     #120=(CLinePar 
COMMENT                                           (CParagraph 0 (0 0) 1 2 3 0 180) 
COMMENT                                           "Start: 1001  End: 1520" 1) 
COMMENT                                     #121=(CLinePar 
COMMENT                                           (CParagraph 0 (0 0) 1 2 3 0 180) 
COMMENT                                           "Original Location Description:" 1) 
COMMENT                                     #122=(CLinePar 
COMMENT                                           (CParagraph 0 (0 0) 1 2 3 0 180) 
COMMENT                                           "   1021..1540" 1) 
COMMENT                                     #123=(CLinePar 
COMMENT                                           (CParagraph 0 (0 0) 1 2 3 0 180) 
COMMENT                                           "Qualifiers:" 1) 
COMMENT                                     #124=(CLinePar 
COMMENT                                           (CParagraph 0 (0 0) 1 2 3 0 180) 
COMMENT                                           "   /gene=\"Intron\"" 1) 
COMMENT                                     #125=(CLinePar 
COMMENT                                           (CParagraph 0 (0 0) 1 2 3 0 180) 
COMMENT                                           "   /product=\"Intron\"" 1) 
COMMENT                                     #126=(CLinePar 
COMMENT                                           (CParagraph 0 (0 0) 1 2 3 0 180) 
COMMENT                                           "   /SECDrawAs=\"Region\"" 1))) 
COMMENT                                   "Intron") 
COMMENT                             #127=(CFolderPar 
COMMENT                                   (CGroupPar 
COMMENT                                    (CParagraph 2291 (3 #33# 0) 1 2 2 0 194) 
COMMENT                                    (CObjectList 
COMMENT                                     #128=(CLinePar 
COMMENT                                           (CParagraph 0 (0 0) 1 2 3 0 180) 
COMMENT                                           "Start: 2291  End: 2544" 1) 
COMMENT                                     #129=(CLinePar 
COMMENT                                           (CParagraph 0 (0 0) 1 2 3 0 180) 
COMMENT                                           "Original Location Description:" 1) 
COMMENT                                     #130=(CLinePar 
COMMENT                                           (CParagraph 0 (0 0) 1 2 3 0 180) 
COMMENT                                           "   1603..1856" 1) 
COMMENT                                     #131=(CLinePar 
COMMENT                                           (CParagraph 0 (0 0) 1 2 3 0 180) 
COMMENT                                           "Qualifiers:" 1) 
COMMENT                                     #132=(CLinePar 
COMMENT                                           (CParagraph 0 (0 0) 1 2 3 0 180) 
COMMENT                                           "   /gene=\"NOS-T\"" 1) 
COMMENT                                     #133=(CLinePar 
COMMENT                                           (CParagraph 0 (0 0) 1 2 3 0 180) 
COMMENT                                           "   /product=\"NOS-T\"" 1) 
COMMENT                                     #134=(CLinePar 
COMMENT                                           (CParagraph 0 (0 0) 1 2 3 0 180) 
COMMENT                                           "   /SECDrawAs=\"Region\"" 1))) 
COMMENT                                   "NOS-T") 
COMMENT                             #135=(CFolderPar 
COMMENT                                   (CGroupPar 
COMMENT                                    (CParagraph 2596 (3 #40# 0) 1 2 2 0 194) 
COMMENT                                    (CObjectList 
COMMENT                                     #136=(CLinePar 
COMMENT                                           (CParagraph 0 (0 0) 1 2 3 0 180) 
COMMENT                                           "Start: 2596  End: 2797 (Complementary)" 
COMMENT                                           1) 
COMMENT                                     #137=(CLinePar 
COMMENT                                           (CParagraph 0 (0 0) 1 2 3 0 180) 
COMMENT                                           "Original Location Description:" 1) 
COMMENT                                     #138=(CLinePar 
COMMENT                                           (CParagraph 0 (0 0) 1 2 3 0 180) 
COMMENT                                           "   complement(2237..2438)" 1) 
COMMENT                                     #139=(CLinePar 
COMMENT                                           (CParagraph 0 (0 0) 1 2 3 0 180) 
COMMENT                                           "Qualifiers:" 1) 
COMMENT                                     #140=(CLinePar 
COMMENT                                           (CParagraph 0 (0 0) 1 2 3 0 180) 
COMMENT                                           "   /gene=\"T35S\"" 1) 
COMMENT                                     #141=(CLinePar 
COMMENT                                           (CParagraph 0 (0 0) 1 2 3 0 180) 
COMMENT                                           "   /product=\"Terminator 35S\"" 1) 
COMMENT                                     #142=(CLinePar 
COMMENT                                           (CParagraph 0 (0 0) 1 2 3 0 180) 
COMMENT                                           "   /SECDrawAs=\"Region\"" 1))) 
COMMENT                                   "T35S") 
COMMENT                             #143=(CFolderPar 
COMMENT                                   (CGroupPar 
COMMENT                                    (CParagraph 2822 (3 #39# 0) 1 2 2 0 194) 
COMMENT                                    (CObjectList 
COMMENT                                     #144=(CLinePar 
COMMENT                                           (CParagraph 0 (0 0) 1 2 3 0 180) 
COMMENT                                           "Start: 2822  End: 3429 (Complementary)" 
COMMENT                                           1) 
COMMENT                                     #145=(CLinePar 
COMMENT                                           (CParagraph 0 (0 0) 1 2 3 0 180) 
COMMENT                                           "Original Location Description:" 1) 
COMMENT                                     #146=(CLinePar 
COMMENT                                           (CParagraph 0 (0 0) 1 2 3 0 180) 
COMMENT                                           "   complement(2463..3070)" 1) 
COMMENT                                     #147=(CLinePar 
COMMENT                                           (CParagraph 0 (0 0) 1 2 3 0 180) 
COMMENT                                           "Qualifiers:" 1) 
COMMENT                                     #148=(CLinePar 
COMMENT                                           (CParagraph 0 (0 0) 1 2 3 0 180) 
COMMENT                                           "   /gene=\"hpt\"" 1) 
COMMENT                                     #149=(CLinePar 
COMMENT                                           (CParagraph 0 (0 0) 1 2 3 0 180) 
COMMENT                                           "   /product=\"Hygromycin\"" 1) 
COMMENT                                     #150=(CLinePar 
COMMENT                                           (CParagraph 0 (0 0) 1 2 3 0 180) 
COMMENT                                           "   /SECDrawAs=\"Region\"" 1))) "hpt") 
COMMENT                             #151=(CFolderPar 
COMMENT                                   (CGroupPar 
COMMENT                                    (CParagraph 3430 (3 #38# 0) 1 2 2 0 194) 
COMMENT                                    (CObjectList 
COMMENT                                     #152=(CLinePar 
COMMENT                                           (CParagraph 0 (0 0) 1 2 3 0 180) 
COMMENT                                           "Start: 3430  End: 3618 (Complementary)" 
COMMENT                                           1) 
COMMENT                                     #153=(CLinePar 
COMMENT                                           (CParagraph 0 (0 0) 1 2 3 0 180) 
COMMENT                                           "Original Location Description:" 1) 
COMMENT                                     #154=(CLinePar 
COMMENT                                           (CParagraph 0 (0 0) 1 2 3 0 180) 
COMMENT                                           "   complement(3071..3259)" 1) 
COMMENT                                     #155=(CLinePar 
COMMENT                                           (CParagraph 0 (0 0) 1 2 3 0 180) 
COMMENT                                           "Qualifiers:" 1) 
COMMENT                                     #156=(CLinePar 
COMMENT                                           (CParagraph 0 (0 0) 1 2 3 0 180) 
COMMENT                                           "   /gene=\"STLS1\"" 1) 
COMMENT                                     #157=(CLinePar 
COMMENT                                           (CParagraph 0 (0 0) 1 2 3 0 180) 
COMMENT                                           "   /product=\"Intron STLS1\"" 1) 
COMMENT                                     #158=(CLinePar 
COMMENT                                           (CParagraph 0 (0 0) 1 2 3 0 180) 
COMMENT                                           "   /SECDrawAs=\"Region\"" 1))) 
COMMENT                                   "STLS1") 
COMMENT                             #159=(CFolderPar 
COMMENT                                   (CGroupPar 
COMMENT                                    (CParagraph 3619 (3 #37# 0) 1 2 2 0 194) 
COMMENT                                    (CObjectList 
COMMENT                                     #160=(CLinePar 
COMMENT                                           (CParagraph 0 (0 0) 1 2 3 0 180) 
COMMENT                                           "Start: 3619  End: 4036 (Complementary)" 
COMMENT                                           1) 
COMMENT                                     #161=(CLinePar 
COMMENT                                           (CParagraph 0 (0 0) 1 2 3 0 180) 
COMMENT                                           "Original Location Description:" 1) 
COMMENT                                     #162=(CLinePar 
COMMENT                                           (CParagraph 0 (0 0) 1 2 3 0 180) 
COMMENT                                           "   complement(3260..3677)" 1) 
COMMENT                                     #163=(CLinePar 
COMMENT                                           (CParagraph 0 (0 0) 1 2 3 0 180) 
COMMENT                                           "Qualifiers:" 1) 
COMMENT                                     #164=(CLinePar 
COMMENT                                           (CParagraph 0 (0 0) 1 2 3 0 180) 
COMMENT                                           "   /gene=\"hpt\"" 1) 
COMMENT                                     #165=(CLinePar 
COMMENT                                           (CParagraph 0 (0 0) 1 2 3 0 180) 
COMMENT                                           "   /product=\"Hygromycin\"" 1) 
COMMENT                                     #166=(CLinePar 
COMMENT                                           (CParagraph 0 (0 0) 1 2 3 0 180) 
COMMENT                                           "   /SECDrawAs=\"Region\"" 1))) "hpt") 
COMMENT                             #167=(CFolderPar 
COMMENT                                   (CGroupPar 
COMMENT                                    (CParagraph 4063 (3 #35# 0) 1 2 2 0 194) 
COMMENT                                    (CObjectList 
COMMENT                                     #168=(CLinePar 
COMMENT                                           (CParagraph 0 (0 0) 1 2 3 0 180) 
COMMENT                                           "Start: 4063  End: 5570 (Complementary)" 
COMMENT                                           1) 
COMMENT                                     #169=(CLinePar 
COMMENT                                           (CParagraph 0 (0 0) 1 2 3 0 180) 
COMMENT                                           "Original Location Description:" 1) 
COMMENT                                     #170=(CLinePar 
COMMENT                                           (CParagraph 0 (0 0) 1 2 3 0 180) 
COMMENT                                           "   complement(3704..5211)" 1) 
COMMENT                                     #171=(CLinePar 
COMMENT                                           (CParagraph 0 (0 0) 1 2 3 0 180) 
COMMENT                                           "Qualifiers:" 1) 
COMMENT                                     #172=(CLinePar 
COMMENT                                           (CParagraph 0 (0 0) 1 2 3 0 180) 
COMMENT                                           "   /gene=\"Ubi-int\"" 1) 
COMMENT                                     #173=(CLinePar 
COMMENT                                           (CParagraph 0 (0 0) 1 2 3 0 180) 
COMMENT                                           "   /product=\"Promotor\"" 1) 
COMMENT                                     #174=(CLinePar 
COMMENT                                           (CParagraph 0 (0 0) 1 2 3 0 180) 
COMMENT                                           "   /SECDrawAs=\"Region\"" 1))) 
COMMENT                                   "Ubi-int") 
COMMENT                             #175=(CFolderPar 
COMMENT                                   (CGroupPar 
COMMENT                                    (CParagraph 4064 (3 #36# 0) 1 2 2 0 194) 
COMMENT                                    (CObjectList 
COMMENT                                     #176=(CLinePar 
COMMENT                                           (CParagraph 0 (0 0) 1 2 3 0 180) 
COMMENT                                           "Start: 4064  End: 4583 (Complementary)" 
COMMENT                                           1) 
COMMENT                                     #177=(CLinePar 
COMMENT                                           (CParagraph 0 (0 0) 1 2 3 0 180) 
COMMENT                                           "Original Location Description:" 1) 
COMMENT                                     #178=(CLinePar 
COMMENT                                           (CParagraph 0 (0 0) 1 2 3 0 180) 
COMMENT                                           "   complement(3705..4224)" 1) 
COMMENT                                     #179=(CLinePar 
COMMENT                                           (CParagraph 0 (0 0) 1 2 3 0 180) 
COMMENT                                           "Qualifiers:" 1) 
COMMENT                                     #180=(CLinePar 
COMMENT                                           (CParagraph 0 (0 0) 1 2 3 0 180) 
COMMENT                                           "   /gene=\"Intron\"" 1) 
COMMENT                                     #181=(CLinePar 
COMMENT                                           (CParagraph 0 (0 0) 1 2 3 0 180) 
COMMENT                                           "   /product=\"Intron\"" 1) 
COMMENT                                     #182=(CLinePar 
COMMENT                                           (CParagraph 0 (0 0) 1 2 3 0 180) 
COMMENT                                           "   /SECDrawAs=\"Region\"" 1))) 
COMMENT                                   "Intron") 
COMMENT                             #183=(CFolderPar 
COMMENT                                   (CGroupPar 
COMMENT                                    (CParagraph 5858 (3 #45# 0) 1 2 2 0 194) 
COMMENT                                    (CObjectList 
COMMENT                                     #184=(CLinePar 
COMMENT                                           (CParagraph 0 (0 0) 1 2 3 0 180) 
COMMENT                                           "Start: 5858  End: 5881 (Complementary)" 
COMMENT                                           1) 
COMMENT                                     #185=(CLinePar 
COMMENT                                           (CParagraph 0 (0 0) 1 2 3 0 180) 
COMMENT                                           "Original Location Description:" 1) 
COMMENT                                     #186=(CLinePar 
COMMENT                                           (CParagraph 0 (0 0) 1 2 3 0 180) 
COMMENT                                           "   complement(5499..5522)" 1) 
COMMENT                                     #187=(CLinePar 
COMMENT                                           (CParagraph 0 (0 0) 1 2 3 0 180) 
COMMENT                                           "Qualifiers:" 1) 
COMMENT                                     #188=(CLinePar 
COMMENT                                           (CParagraph 0 (0 0) 1 2 3 0 180) 
COMMENT                                           "   /gene=\"BL\"" 1) 
COMMENT                                     #189=(CLinePar 
COMMENT                                           (CParagraph 0 (0 0) 1 2 3 0 180) 
COMMENT                                           "   /product=\"left border\"" 1) 
COMMENT                                     #190=(CLinePar 
COMMENT                                           (CParagraph 0 (0 0) 1 2 3 0 180) 
COMMENT                                           "   /SECDrawAs=\"Region\"" 1))) "BL") 
COMMENT                             #191=(CFolderPar 
COMMENT                                   (CGroupPar 
COMMENT                                    (CParagraph 7596 (3 #43# 0) 1 2 2 0 194) 
COMMENT                                    (CObjectList 
COMMENT                                     #192=(CLinePar 
COMMENT                                           (CParagraph 0 (0 0) 1 2 3 0 180) 
COMMENT                                           "Start: 7596  End: 11301 (Complementary)" 
COMMENT                                           1) 
COMMENT                                     #193=(CLinePar 
COMMENT                                           (CParagraph 0 (0 0) 1 2 3 0 180) 
COMMENT                                           "Original Location Description:" 1) 
COMMENT                                     #194=(CLinePar 
COMMENT                                           (CParagraph 0 (0 0) 1 2 3 0 180) 
COMMENT                                           "   complement(7237..10942)" 1) 
COMMENT                                     #195=(CLinePar 
COMMENT                                           (CParagraph 0 (0 0) 1 2 3 0 180) 
COMMENT                                           "Qualifiers:" 1) 
COMMENT                                     #196=(CLinePar 
COMMENT                                           (CParagraph 0 (0 0) 1 2 3 0 180) 
COMMENT                                           "   /gene=\"pVS1 ORI\"" 1) 
COMMENT                                     #197=(CLinePar 
COMMENT                                           (CParagraph 0 (0 0) 1 2 3 0 180) 
COMMENT                                           "   /product=\"pVS1 ORI\"" 1) 
COMMENT                                     #198=(CLinePar 
COMMENT                                           (CParagraph 0 (0 0) 1 2 3 0 180) 
COMMENT                                           "   /SECDrawAs=\"Region\"" 1))) 
COMMENT                                   "pVS1 ORI") 
COMMENT                             #199=(CFolderPar 
COMMENT                                   (CGroupPar 
COMMENT                                    (CParagraph 11850 (3 #42# 0) 1 2 2 0 194) 
COMMENT                                    (CObjectList 
COMMENT                                     #200=(CLinePar 
COMMENT                                           (CParagraph 0 (0 0) 1 2 3 0 180) 
COMMENT                                           "Start: 11850  End: 12547 (Complementary)" 
COMMENT                                           1) 
COMMENT                                     #201=(CLinePar 
COMMENT                                           (CParagraph 0 (0 0) 1 2 3 0 180) 
COMMENT                                           "Original Location Description:" 1) 
COMMENT                                     #202=(CLinePar 
COMMENT                                           (CParagraph 0 (0 0) 1 2 3 0 180) 
COMMENT                                           "   complement(11491..12188)" 1) 
COMMENT                                     #203=(CLinePar 
COMMENT                                           (CParagraph 0 (0 0) 1 2 3 0 180) 
COMMENT                                           "Qualifiers:" 1) 
COMMENT                                     #204=(CLinePar 
COMMENT                                           (CParagraph 0 (0 0) 1 2 3 0 180) 
COMMENT                                           "   /gene=\"ColE1\"" 1) 
COMMENT                                     #205=(CLinePar 
COMMENT                                           (CParagraph 0 (0 0) 1 2 3 0 180) 
COMMENT                                           "   /product=\"ColE1 ORI\"" 1) 
COMMENT                                     #206=(CLinePar 
COMMENT                                           (CParagraph 0 (0 0) 1 2 3 0 180) 
COMMENT                                           "   /SECDrawAs=\"Region\"" 1))) 
COMMENT                                   "ColE1") 
COMMENT                             #207=(CFolderPar 
COMMENT                                   (CGroupPar 
COMMENT                                    (CParagraph 13082 (3 #41# 0) 1 2 2 0 194) 
COMMENT                                    (CObjectList 
COMMENT                                     #208=(CLinePar 
COMMENT                                           (CParagraph 0 (0 0) 1 2 3 0 180) 
COMMENT                                           "Start: 13082  End: 13105 (Complementary)" 
COMMENT                                           1) 
COMMENT                                     #209=(CLinePar 
COMMENT                                           (CParagraph 0 (0 0) 1 2 3 0 180) 
COMMENT                                           "Original Location Description:" 1) 
COMMENT                                     #210=(CLinePar 
COMMENT                                           (CParagraph 0 (0 0) 1 2 3 0 180) 
COMMENT                                           "   complement(12723..12746)" 1) 
COMMENT                                     #211=(CLinePar 
COMMENT                                           (CParagraph 0 (0 0) 1 2 3 0 180) 
COMMENT                                           "Qualifiers:" 1) 
COMMENT                                     #212=(CLinePar 
COMMENT                                           (CParagraph 0 (0 0) 1 2 3 0 180) 
COMMENT                                           "   /gene=\"BR\"" 1) 
COMMENT                                     #213=(CLinePar 
COMMENT                                           (CParagraph 0 (0 0) 1 2 3 0 180) 
COMMENT                                           "   /product=\"right border\"" 1) 
COMMENT                                     #214=(CLinePar 
COMMENT                                           (CParagraph 0 (0 0) 1 2 3 0 180) 
COMMENT                                           "   /SECDrawAs=\"Region\"" 1))) "BR"))) 
COMMENT                           "Misc. Feature (13 total)") 
COMMENT                     #215=(CFolderPar 
COMMENT                           (CGroupPar (CParagraph 22 (7 22 0) 1 1 1 0 178) 
COMMENT                            (CObjectList 
COMMENT                             #216=(CFolderPar 
COMMENT                                   (CGroupPar 
COMMENT                                    (CParagraph 1529 (3 #34# 0) 1 2 2 0 194) 
COMMENT                                    (CObjectList 
COMMENT                                     #217=(CLinePar 
COMMENT                                           (CParagraph 0 (0 0) 1 2 3 0 180) 
COMMENT                                           "Start: 1529  End: 2257" 1))) 
COMMENT                                   "eCFP-SKL"))) "Misc. Marker (1 total)"))) 
COMMENT                   "Feature Map") 
COMMENT              #218=(CFolderPar 
COMMENT                    (CGroupPar (CParagraph 13 (0 0) 1 1 0 0 178) 
COMMENT                     (CObjectList 
COMMENT                      #219=(CRSFolderPar 
COMMENT                            (CFolderPar 
COMMENT                             (CGroupPar (CParagraph 40192216 (8 0) 1 1 1 0 178) 
COMMENT                              (CObjectList)) "AhdI: 0 sites") 6 5 "GACNNNNNGTC" 
COMMENT                            "CTGNNNNNCAG") 
COMMENT                      #220=(CRSFolderPar 
COMMENT                            (CFolderPar 
COMMENT                             (CGroupPar (CParagraph 39811696 (8 0) 1 1 1 0 178) 
COMMENT                              (CObjectList 
COMMENT                               #221=(CGroupPar 
COMMENT                                     (CParagraph 0 (10 #23# 0) 1 2 2 0 180) 
COMMENT                                     (CObjectList 
COMMENT                                      #222=(CLinePar 
COMMENT                                            (CParagraph 0 (1 #23# 1) 1 2 2 0 191) 
COMMENT                                            " N1: 1074 " 1) 
COMMENT                                      #223=(CLinePar 
COMMENT                                            (CParagraph 0 (1 #23# 2) 1 2 2 0 191) 
COMMENT                                            " N2: 4058 " 1) 
COMMENT                                      #224=(CLinePar 
COMMENT                                            (CParagraph 0 (1 #23# 3) 1 2 2 0 191) 
COMMENT                                            " N3: 4515 " 1) 
COMMENT                                      #225=(CLinePar 
COMMENT                                            (CParagraph 0 (1 #23# 4) 1 2 2 0 191) 
COMMENT                                            " N4: 13163 " 1))))) "ApaI: 4 sites") 
COMMENT                            5 1 "GGGCCC" "CCCGGG") 
COMMENT                      #226=(CRSFolderPar 
COMMENT                            (CFolderPar 
COMMENT                             (CGroupPar (CParagraph 40036168 (8 0) 1 1 1 0 178) 
COMMENT                              (CObjectList 
COMMENT                               #227=(CGroupPar 
COMMENT                                     (CParagraph 0 (10 #2# 0) 1 2 2 0 180) 
COMMENT                                     (CObjectList 
COMMENT                                      #228=(CLinePar 
COMMENT                                            (CParagraph 0 (1 #2# 1) 1 2 2 0 191) 
COMMENT                                            " N1: 3261 " 1) 
COMMENT                                      #229=(CLinePar 
COMMENT                                            (CParagraph 0 (1 #2# 2) 1 2 2 0 191) 
COMMENT                                            " N2: 3752 " 1) 
COMMENT                                      #230=(CLinePar 
COMMENT                                            (CParagraph 0 (1 #2# 3) 1 2 2 0 191) 
COMMENT                                            " N3: 5978 " 1) 
COMMENT                                      #231=(CLinePar 
COMMENT                                            (CParagraph 0 (1 #2# 4) 1 2 2 0 191) 
COMMENT                                            " N4: 6916 " 1) 
COMMENT                                      #232=(CLinePar 
COMMENT                                            (CParagraph 0 (1 #2# 5) 1 2 2 0 191) 
COMMENT                                            " N5: 11606 " 1) 
COMMENT                                      #233=(CLinePar 
COMMENT                                            (CParagraph 0 (1 #2# 6) 1 2 2 0 191) 
COMMENT                                            " N6: 12103 " 1))))) 
COMMENT                             "ApaLI: 6 sites") 1 5 "GTGCAC" "CACGTG") 
COMMENT                      #234=(CRSFolderPar 
COMMENT                            (CFolderPar 
COMMENT                             (CGroupPar (CParagraph 40035960 (8 0) 1 1 1 0 178) 
COMMENT                              (CObjectList 
COMMENT                               #235=(CGroupPar 
COMMENT                                     (CParagraph 0 (10 #3# 0) 1 2 2 0 180) 
COMMENT                                     (CObjectList 
COMMENT                                      #236=(CLinePar 
COMMENT                                            (CParagraph 0 (1 #3# 1) 1 2 2 0 191) 
COMMENT                                            " N1: 714 " 1) 
COMMENT                                      #237=(CLinePar 
COMMENT                                            (CParagraph 0 (1 #3# 2) 1 2 2 0 191) 
COMMENT                                            " N2: 4050 " 1) 
COMMENT                                      #238=(CLinePar 
COMMENT                                            (CParagraph 0 (1 #3# 3) 1 2 2 0 191) 
COMMENT                                            " N3: 4867 " 1) 
COMMENT                                      #239=(CLinePar 
COMMENT                                            (CParagraph 0 (1 #3# 4) 1 2 2 0 191) 
COMMENT                                            " N4: 7299 " 1) 
COMMENT                                      #240=(CLinePar 
COMMENT                                            (CParagraph 0 (1 #3# 5) 1 2 2 0 191) 
COMMENT                                            " N5: 9141 " 1) 
COMMENT                                      #241=(CLinePar 
COMMENT                                            (CParagraph 0 (1 #3# 6) 1 2 2 0 191) 
COMMENT                                            " N6: 9621 " 1) 
COMMENT                                      #242=(CLinePar 
COMMENT                                            (CParagraph 0 (1 #3# 7) 1 2 2 0 191) 
COMMENT                                            " N7: 12974 " 1))))) "AvaI: 7 sites") 
COMMENT                            1 5 "CYCGRG" "GRGCYC") 
COMMENT                      #243=(CRSFolderPar 
COMMENT                            (CFolderPar 
COMMENT                             (CGroupPar (CParagraph 40035856 (8 0) 1 1 1 0 178) 
COMMENT                              (CObjectList)) "BamHI: 0 sites") 1 5 "GGATCC" 
COMMENT                            "CCTAGG") 
COMMENT                      #244=(CRSFolderPar 
COMMENT                            (CFolderPar 
COMMENT                             (CGroupPar (CParagraph 39805824 (8 0) 1 1 1 0 178) 
COMMENT                              (CObjectList 
COMMENT                               #245=(CGroupPar 
COMMENT                                     (CParagraph 0 (10 #24# 0) 1 2 2 0 180) 
COMMENT                                     (CObjectList 
COMMENT                                      #246=(CLinePar 
COMMENT                                            (CParagraph 0 (1 #24# 1) 1 2 2 0 191) 
COMMENT                                            " N1: 961 " 1) 
COMMENT                                      #247=(CLinePar 
COMMENT                                            (CParagraph 0 (1 #24# 2) 1 2 2 0 191) 
COMMENT                                            " N2: 4620 " 1) 
COMMENT                                      #248=(CLinePar 
COMMENT                                            (CParagraph 0 (1 #24# 3) 1 2 2 0 191) 
COMMENT                                            " N3: 13166 " 1))))) 
COMMENT                             "BglII: 3 sites") 1 5 "AGATCT" "TCTAGA") 
COMMENT                      #249=(CRSFolderPar 
COMMENT                            (CFolderPar 
COMMENT                             (CGroupPar (CParagraph 40148728 (8 0) 1 1 1 0 178) 
COMMENT                              (CObjectList 
COMMENT                               #250=(CGroupPar 
COMMENT                                     (CParagraph 0 (10 #26# 0) 1 2 2 0 180) 
COMMENT                                     (CObjectList 
COMMENT                                      #251=(CLinePar 
COMMENT                                            (CParagraph 0 (1 #26# 1) 1 2 2 0 191) 
COMMENT                                            " N1: 7573 " 1) 
COMMENT                                      #252=(CLinePar 
COMMENT                                            (CParagraph 0 (1 #26# 2) 1 2 2 0 191) 
COMMENT                                            " N2: 7993 (on complementary strand)" 
COMMENT                                            1))))) "BsaI: 2 sites") 7 11 
COMMENT                            "GGTCTCNNNNNN" "CCAGAGNNNNNN") 
COMMENT                      #253=(CRSFolderPar 
COMMENT                            (CFolderPar 
COMMENT                             (CGroupPar (CParagraph 40057000 (8 0) 1 1 1 0 178) 
COMMENT                              (CObjectList 
COMMENT                               #254=(CGroupPar 
COMMENT                                     (CParagraph 0 (10 #5# 0) 1 2 2 0 180) 
COMMENT                                     (CObjectList 
COMMENT                                      #255=(CLinePar 
COMMENT                                            (CParagraph 0 (1 #5# 1) 1 2 2 0 191) 
COMMENT                                            " N1: 1247 " 1) 
COMMENT                                      #256=(CLinePar 
COMMENT                                            (CParagraph 0 (1 #5# 2) 1 2 2 0 191) 
COMMENT                                            " N2: 4336 " 1) 
COMMENT                                      #257=(CLinePar 
COMMENT                                            (CParagraph 0 (1 #5# 3) 1 2 2 0 191) 
COMMENT                                            " N3: 8318 " 1))))) "ClaI: 3 sites") 
COMMENT                            2 4 "ATCGAT" "TAGCTA") 
COMMENT                      #258=(CRSFolderPar 
COMMENT                            (CFolderPar 
COMMENT                             (CGroupPar (CParagraph 39910952 (8 0) 1 1 1 0 178) 
COMMENT                              (CObjectList 
COMMENT                               #259=(CGroupPar 
COMMENT                                     (CParagraph 0 (10 #6# 0) 1 2 2 0 180) 
COMMENT                                     (CObjectList 
COMMENT                                      #260=(CLinePar 
COMMENT                                            (CParagraph 0 (1 #6# 1) 1 2 2 0 191) 
COMMENT                                            " N1: 3789 " 1))))) "EcoRI: 1 site") 
COMMENT                            1 5 "GAATTC" "CTTAAG") 
COMMENT                      #261=(CRSFolderPar 
COMMENT                            (CFolderPar 
COMMENT                             (CGroupPar (CParagraph 37741960 (8 0) 1 1 1 0 178) 
COMMENT                              (CObjectList 
COMMENT                               #262=(CGroupPar 
COMMENT                                     (CParagraph 0 (10 #12# 0) 1 2 2 0 180) 
COMMENT                                     (CObjectList 
COMMENT                                      #263=(CLinePar 
COMMENT                                            (CParagraph 0 (1 #12# 1) 1 2 2 0 191) 
COMMENT                                            " N1: 12609 " 1))))) "EcoRV: 1 site") 
COMMENT                            3 3 "GATATC" "CTATAG") 
COMMENT                      #264=(CRSFolderPar 
COMMENT                            (CFolderPar 
COMMENT                             (CGroupPar (CParagraph 39910744 (8 0) 1 1 1 0 178) 
COMMENT                              (CObjectList 
COMMENT                               #265=(CGroupPar 
COMMENT                                     (CParagraph 0 (10 #7# 0) 1 2 2 0 180) 
COMMENT                                     (CObjectList 
COMMENT                                      #266=(CLinePar 
COMMENT                                            (CParagraph 0 (1 #7# 1) 1 2 2 0 191) 
COMMENT                                            " N1: 2262 " 1))))) 
COMMENT                             "HindIII: 1 site") 1 5 "AAGCTT" "TTCGAA") 
COMMENT                      #267=(CRSFolderPar 
COMMENT                            (CFolderPar 
COMMENT                             (CGroupPar (CParagraph 39824624 (8 0) 1 1 1 0 178) 
COMMENT                              (CObjectList 
COMMENT                               #268=(CGroupPar 
COMMENT                                     (CParagraph 0 (10 #20# 0) 1 2 2 0 180) 
COMMENT                                     (CObjectList 
COMMENT                                      #269=(CLinePar 
COMMENT                                            (CParagraph 0 (1 #20# 1) 1 2 2 0 191) 
COMMENT                                            " N1: 13157 " 1))))) "KpnI: 1 site") 
COMMENT                            5 1 "GGTACC" "CCATGG") 
COMMENT                      #270=(CRSFolderPar 
COMMENT                            (CFolderPar 
COMMENT                             (CGroupPar (CParagraph 39910640 (8 0) 1 1 1 0 178) 
COMMENT                              (CObjectList 
COMMENT                               #271=(CGroupPar 
COMMENT                                     (CParagraph 0 (10 #8# 0) 1 2 2 0 180) 
COMMENT                                     (CObjectList 
COMMENT                                      #272=(CLinePar 
COMMENT                                            (CParagraph 0 (1 #8# 1) 1 2 2 0 191) 
COMMENT                                            " N1: 1061 " 1) 
COMMENT                                      #273=(CLinePar 
COMMENT                                            (CParagraph 0 (1 #8# 2) 1 2 2 0 191) 
COMMENT                                            " N2: 2559 " 1) 
COMMENT                                      #274=(CLinePar 
COMMENT                                            (CParagraph 0 (1 #8# 3) 1 2 2 0 191) 
COMMENT                                            " N3: 3680 " 1) 
COMMENT                                      #275=(CLinePar 
COMMENT                                            (CParagraph 0 (1 #8# 4) 1 2 2 0 191) 
COMMENT                                            " N4: 4520 " 1))))) "NcoI: 4 sites") 
COMMENT                            1 5 "CCATGG" "GGTACC") 
COMMENT                      #276=(CRSFolderPar 
COMMENT                            (CFolderPar 
COMMENT                             (CGroupPar (CParagraph 40036272 (8 0) 1 1 1 0 178) 
COMMENT                              (CObjectList 
COMMENT                               #277=(CGroupPar 
COMMENT                                     (CParagraph 0 (10 #16# 0) 1 2 2 0 180) 
COMMENT                                     (CObjectList 
COMMENT                                      #278=(CLinePar 
COMMENT                                            (CParagraph 0 (1 #16# 1) 1 2 2 0 191) 
COMMENT                                            " N1: 1306 " 1) 
COMMENT                                      #279=(CLinePar 
COMMENT                                            (CParagraph 0 (1 #16# 2) 1 2 2 0 191) 
COMMENT                                            " N2: 1323 " 1) 
COMMENT                                      #280=(CLinePar 
COMMENT                                            (CParagraph 0 (1 #16# 3) 1 2 2 0 191) 
COMMENT                                            " N3: 1409 " 1) 
COMMENT                                      #281=(CLinePar 
COMMENT                                            (CParagraph 0 (1 #16# 4) 1 2 2 0 191) 
COMMENT                                            " N4: 3395 " 1) 
COMMENT                                      #282=(CLinePar 
COMMENT                                            (CParagraph 0 (1 #16# 5) 1 2 2 0 191) 
COMMENT                                            " N5: 4174 " 1) 
COMMENT                                      #283=(CLinePar 
COMMENT                                            (CParagraph 0 (1 #16# 6) 1 2 2 0 191) 
COMMENT                                            " N6: 4260 " 1) 
COMMENT                                      #284=(CLinePar 
COMMENT                                            (CParagraph 0 (1 #16# 7) 1 2 2 0 191) 
COMMENT                                            " N7: 4277 " 1) 
COMMENT                                      #285=(CLinePar 
COMMENT                                            (CParagraph 0 (1 #16# 8) 1 2 2 0 191) 
COMMENT                                            " N8: 9854 " 1) 
COMMENT                                      #286=(CLinePar 
COMMENT                                            (CParagraph 0 (1 #16# 9) 1 2 2 0 191) 
COMMENT                                            " N9: 11613 " 1))))) "NdeI: 9 sites") 
COMMENT                            2 4 "CATATG" "GTATAC") 
COMMENT                      #287=(CRSFolderPar 
COMMENT                            (CFolderPar 
COMMENT                             (CGroupPar (CParagraph 40097568 (8 0) 1 1 1 0 178) 
COMMENT                              (CObjectList 
COMMENT                               #288=(CGroupPar 
COMMENT                                     (CParagraph 0 (10 #17# 0) 1 2 2 0 180) 
COMMENT                                     (CObjectList 
COMMENT                                      #289=(CLinePar 
COMMENT                                            (CParagraph 0 (1 #17# 1) 1 2 2 0 191) 
COMMENT                                            " N1: 1134 " 1) 
COMMENT                                      #290=(CLinePar 
COMMENT                                            (CParagraph 0 (1 #17# 2) 1 2 2 0 191) 
COMMENT                                            " N2: 4447 " 1) 
COMMENT                                      #291=(CLinePar 
COMMENT                                            (CParagraph 0 (1 #17# 3) 1 2 2 0 191) 
COMMENT                                            " N3: 8396 " 1))))) "NheI: 3 sites") 
COMMENT                            1 5 "GCTAGC" "CGATCG") 
COMMENT                      #292=(CRSFolderPar 
COMMENT                            (CFolderPar 
COMMENT                             (CGroupPar (CParagraph 37741544 (8 0) 1 1 1 0 178) 
COMMENT                              (CObjectList 
COMMENT                               #293=(CGroupPar 
COMMENT                                     (CParagraph 0 (10 #15# 0) 1 2 2 0 180) 
COMMENT                                     (CObjectList 
COMMENT                                      #294=(CLinePar 
COMMENT                                            (CParagraph 0 (1 #15# 1) 1 2 2 0 191) 
COMMENT                                            " N1: 2553 " 1) 
COMMENT                                      #295=(CLinePar 
COMMENT                                            (CParagraph 0 (1 #15# 2) 1 2 2 0 191) 
COMMENT                                            " N2: 7698 " 1) 
COMMENT                                      #296=(CLinePar 
COMMENT                                            (CParagraph 0 (1 #15# 3) 1 2 2 0 191) 
COMMENT                                            " N3: 8988 " 1) 
COMMENT                                      #297=(CLinePar 
COMMENT                                            (CParagraph 0 (1 #15# 4) 1 2 2 0 191) 
COMMENT                                            " N4: 10521 " 1))))) "NotI: 4 sites") 
COMMENT                            2 6 "GCGGCCGC" "CGCCGGCG") 
COMMENT                      #298=(CRSFolderPar 
COMMENT                            (CFolderPar 
COMMENT                             (CGroupPar (CParagraph 39910536 (8 0) 1 1 1 0 178) 
COMMENT                              (CObjectList 
COMMENT                               #299=(CGroupPar 
COMMENT                                     (CParagraph 0 (10 #9# 0) 1 2 2 0 180) 
COMMENT                                     (CObjectList 
COMMENT                                      #300=(CLinePar 
COMMENT                                            (CParagraph 0 (1 #9# 1) 1 2 2 0 191) 
COMMENT                                            " N1: 19 " 1) 
COMMENT                                      #301=(CLinePar 
COMMENT                                            (CParagraph 0 (1 #9# 2) 1 2 2 0 191) 
COMMENT                                            " N2: 1520 " 1) 
COMMENT                                      #302=(CLinePar 
COMMENT                                            (CParagraph 0 (1 #9# 3) 1 2 2 0 191) 
COMMENT                                            " N3: 2593 " 1) 
COMMENT                                      #303=(CLinePar 
COMMENT                                            (CParagraph 0 (1 #9# 4) 1 2 2 0 191) 
COMMENT                                            " N4: 3703 " 1) 
COMMENT                                      #304=(CLinePar 
COMMENT                                            (CParagraph 0 (1 #9# 5) 1 2 2 0 191) 
COMMENT                                            " N5: 4069 " 1) 
COMMENT                                      #305=(CLinePar 
COMMENT                                            (CParagraph 0 (1 #9# 6) 1 2 2 0 191) 
COMMENT                                            " N6: 5570 " 1))))) "PstI: 6 sites") 
COMMENT                            5 1 "CTGCAG" "GACGTC") 
COMMENT                      #306=(CRSFolderPar 
COMMENT                            (CFolderPar 
COMMENT                             (CGroupPar (CParagraph 39811072 (8 0) 1 1 1 0 178) 
COMMENT                              (CObjectList)) "SacI: 0 sites") 5 1 "GAGCTC" 
COMMENT                            "CTCGAG") 
COMMENT                      #307=(CRSFolderPar 
COMMENT                            (CFolderPar 
COMMENT                             (CGroupPar (CParagraph 37741752 (8 0) 1 1 1 0 178) 
COMMENT                              (CObjectList 
COMMENT                               #308=(CGroupPar 
COMMENT                                     (CParagraph 0 (10 #14# 0) 1 2 2 0 180) 
COMMENT                                     (CObjectList 
COMMENT                                      #309=(CLinePar 
COMMENT                                            (CParagraph 0 (1 #14# 1) 1 2 2 0 191) 
COMMENT                                            " N1: 2274 " 1))))) "SalI: 1 site") 
COMMENT                            1 5 "GTCGAC" "CAGCTG") 
COMMENT                      #310=(CRSFolderPar 
COMMENT                            (CFolderPar 
COMMENT                             (CGroupPar (CParagraph 39811384 (8 0) 1 1 1 0 178) 
COMMENT                              (CObjectList 
COMMENT                               #311=(CGroupPar 
COMMENT                                     (CParagraph 0 (10 #22# 0) 1 2 2 0 180) 
COMMENT                                     (CObjectList 
COMMENT                                      #312=(CLinePar 
COMMENT                                            (CParagraph 0 (1 #22# 1) 1 2 2 0 191) 
COMMENT                                            " N1: 184 " 1) 
COMMENT                                      #313=(CLinePar 
COMMENT                                            (CParagraph 0 (1 #22# 2) 1 2 2 0 191) 
COMMENT                                            " N2: 2877 " 1) 
COMMENT                                      #314=(CLinePar 
COMMENT                                            (CParagraph 0 (1 #22# 3) 1 2 2 0 191) 
COMMENT                                            " N3: 5401 " 1))))) "ScaI: 3 sites") 
COMMENT                            3 3 "AGTACT" "TCATGA") 
COMMENT                      #315=(CRSFolderPar 
COMMENT                            (CFolderPar 
COMMENT                             (CGroupPar (CParagraph 39810608 (8 0) 1 1 1 0 178) 
COMMENT                              (CObjectList 
COMMENT                               #316=(CGroupPar 
COMMENT                                     (CParagraph 0 (10 #25# 0) 1 2 2 0 180) 
COMMENT                                     (CObjectList 
COMMENT                                      #317=(CLinePar 
COMMENT                                            (CParagraph 0 (1 #25# 1) 1 2 2 0 191) 
COMMENT                                            " N1: 1 " 1) 
COMMENT                                      #318=(CLinePar 
COMMENT                                            (CParagraph 0 (1 #25# 2) 1 2 2 0 191) 
COMMENT                                            " N2: 2561 " 1))))) "SfiI: 2 sites") 
COMMENT                            8 5 "GGCCNNNNNGGCC" "CCGGNNNNNCCGG") 
COMMENT                      #319=(CRSFolderPar 
COMMENT                            (CFolderPar 
COMMENT                             (CGroupPar (CParagraph 39910432 (8 0) 1 1 1 0 178) 
COMMENT                              (CObjectList 
COMMENT                               #320=(CGroupPar 
COMMENT                                     (CParagraph 0 (10 #10# 0) 1 2 2 0 180) 
COMMENT                                     (CObjectList 
COMMENT                                      #321=(CLinePar 
COMMENT                                            (CParagraph 0 (1 #10# 1) 1 2 2 0 191) 
COMMENT                                            " N1: 4052 " 1))))) "SmaI: 1 site") 
COMMENT                            3 3 "CCCGGG" "GGGCCC") 
COMMENT                      #322=(CRSFolderPar 
COMMENT                            (CFolderPar 
COMMENT                             (CGroupPar (CParagraph 37741856 (8 0) 1 1 1 0 178) 
COMMENT                              (CObjectList 
COMMENT                               #323=(CGroupPar 
COMMENT                                     (CParagraph 0 (10 #13# 0) 1 2 2 0 180) 
COMMENT                                     (CObjectList 
COMMENT                                      #324=(CLinePar 
COMMENT                                            (CParagraph 0 (1 #13# 1) 1 2 2 0 191) 
COMMENT                                            " N1: 1524 " 1))))) "SpeI: 1 site") 
COMMENT                            1 5 "ACTAGT" "TGATCA") 
COMMENT                      #325=(CRSFolderPar 
COMMENT                            (CFolderPar 
COMMENT                             (CGroupPar (CParagraph 39816120 (8 0) 1 1 1 0 178) 
COMMENT                              (CObjectList 
COMMENT                               #326=(CGroupPar 
COMMENT                                     (CParagraph 0 (10 #18# 0) 1 2 2 0 180) 
COMMENT                                     (CObjectList 
COMMENT                                      #327=(CLinePar 
COMMENT                                            (CParagraph 0 (1 #18# 1) 1 2 2 0 191) 
COMMENT                                            " N1: 47 " 1) 
COMMENT                                      #328=(CLinePar 
COMMENT                                            (CParagraph 0 (1 #18# 2) 1 2 2 0 191) 
COMMENT                                            " N2: 1042 " 1) 
COMMENT                                      #329=(CLinePar 
COMMENT                                            (CParagraph 0 (1 #18# 3) 1 2 2 0 191) 
COMMENT                                            " N3: 4539 " 1) 
COMMENT                                      #330=(CLinePar 
COMMENT                                            (CParagraph 0 (1 #18# 4) 1 2 2 0 191) 
COMMENT                                            " N4: 5534 " 1))))) "XbaI: 4 sites") 
COMMENT                            1 5 "TCTAGA" "AGATCT") 
COMMENT                      #331=(CRSFolderPar 
COMMENT                            (CFolderPar 
COMMENT                             (CGroupPar (CParagraph 39816224 (8 0) 1 1 1 0 178) 
COMMENT                              (CObjectList 
COMMENT                               #332=(CGroupPar 
COMMENT                                     (CParagraph 0 (10 #19# 0) 1 2 2 0 180) 
COMMENT                                     (CObjectList 
COMMENT                                      #333=(CLinePar 
COMMENT                                            (CParagraph 0 (1 #19# 1) 1 2 2 0 191) 
COMMENT                                            " N1: 714 " 1) 
COMMENT                                      #334=(CLinePar 
COMMENT                                            (CParagraph 0 (1 #19# 2) 1 2 2 0 191) 
COMMENT                                            " N2: 4867 " 1))))) "XhoI: 2 sites") 
COMMENT                            1 5 "CTCGAG" "GAGCTC") 
COMMENT                      #335=(CRSFolderPar 
COMMENT                            (CFolderPar 
COMMENT                             (CGroupPar (CParagraph 39910016 (8 0) 1 1 1 0 178) 
COMMENT                              (CObjectList 
COMMENT                               #336=(CGroupPar 
COMMENT                                     (CParagraph 0 (10 #11# 0) 1 2 2 0 180) 
COMMENT                                     (CObjectList 
COMMENT                                      #337=(CLinePar 
COMMENT                                            (CParagraph 0 (1 #11# 1) 1 2 2 0 191) 
COMMENT                                            " N1: 4050 " 1))))) "XmaI: 1 site") 
COMMENT                            1 5 "CCCGGG" "GGGCCC"))) 
COMMENT                    "Restriction/Methylation Map")))) 
COMMENT       (CGraphView 
COMMENT        (CWStyleSheet 
COMMENT         (CObjectList 
COMMENT          #338=(CWidgetStyle "RSite Label" 1 (LOGPEN 0 0 13408563) 1 0 1 
COMMENT                (LOGFONT 0 0 0 0 400 0 0 0 0 3 2 1 18 "Georgia") 0.555556 0 1 5 
COMMENT                "@N (@S)" 0) 
COMMENT          #339=(CWidgetStyle "Signal Label" 1 (LOGPEN 0 0 0) 1 0 1 
COMMENT                (LOGFONT 0 0 0 0 700 0 0 0 0 3 2 1 34 "Arial") 0.666667 0 1 1 
COMMENT                "@N" 0) 
COMMENT          #340=(CWidgetStyle "Molecule Label 2" 0 0 1 
COMMENT                (LOGFONT 0 0 0 0 400 0 0 0 0 3 2 1 18 "Georgia") 0.555556 0 1 16 
COMMENT                "@L bp" 0) 
COMMENT          #341=(CWidgetStyle "Molecule Label 1" 0 0 1 
COMMENT                (LOGFONT 0 0 0 0 400 0 0 0 0 3 2 1 34 "Verdana") 0.833333 0 1 1 
COMMENT                "@N" 0) 
COMMENT          #342=(CWidgetStyle "Shape 3" 1 (LOGPEN 0 0 3355545) 1 1 
COMMENT                (LOGBRUSH 0 6724095 0) 0 0 1 (LOGSHAPE 9 1 0.8 1.8 0)) 
COMMENT          #343=(CWidgetStyle "Shape 1" 1 (LOGPEN 0 0 6723840) 1 1 
COMMENT                (LOGBRUSH 0 10079334 0) 0 0 1 (LOGSHAPE 9 1 0.8 1.8 0)) 
COMMENT          #344=(CWidgetStyle "Axis" 1 (LOGPEN 0 0 10079436) 2 1 
COMMENT                (LOGBRUSH 0 13434879 0) 0 0 1 (LOGSHAPE 10 1 0 0 0)) 
COMMENT          #345=(CWidgetStyle "Line 2" 1 (LOGPEN 0 0 6723840) 8 0 0 0 1 
COMMENT                (LOGSHAPE 1 1.9 0 0 0)) 
COMMENT          #346=(CWidgetStyle "RSite" 1 (LOGPEN 0 0 10053171) 8 0 0 0 1 
COMMENT                (LOGSHAPE 1 1.9 0 0 0)) 
COMMENT          #347=(CWidgetStyle "Short Signal" 1 (LOGPEN 0 0 13395507) 10 0 0 0 1 
COMMENT                (LOGSHAPE 1 1.9 0 0 0)) 
COMMENT          #348=(CWidgetStyle "Uniq RSite Label" 1 (LOGPEN 0 0 153) 1 0 1 
COMMENT                (LOGFONT 0 0 0 0 400 0 0 0 0 3 2 1 18 "Georgia") 0.555556 128 1 
COMMENT                5 "@N (@S)" 0) 
COMMENT          #349=(CWidgetStyle "Vanilla" 1 (LOGPEN 0 0 0) 1 1 
COMMENT                (LOGBRUSH 0 16777215 0) 1 
COMMENT                (LOGFONT 0 0 0 0 400 0 0 0 0 7 48 2 18 "Times New Roman") 0.8 0 
COMMENT                1 2 "?" 0) 
COMMENT          #350=(CWidgetStyle "Mark 1" 0 0 1 
COMMENT                (LOGFONT 0 0 0 0 400 0 0 0 2 7 48 2 2 "Windings") 0.7 0 1 2 "?" 
COMMENT                0) 
COMMENT          #351=(CWidgetStyle "Motif Label" 1 (LOGPEN 0 0 16744512) 1 0 1 
COMMENT                (LOGFONT 0 0 0 0 400 0 0 0 0 3 2 1 34 "Arial") 0.611111 8388608 
COMMENT                1 65535 "@N (@H)" 0) 
COMMENT          #352=(CWidgetStyle "Fragment Label 2" 1 (LOGPEN 0 0 0) 1 0 1 
COMMENT                (LOGFONT 0 0 0 0 400 0 0 0 0 3 2 1 49 "Courier New") 1.05 0 1 48 
COMMENT                "@F bp (molecule @L bp)" 0) 
COMMENT          #353=(CWidgetStyle "Fragment Label 1" 1 (LOGPEN 0 0 0) 1 0 1 
COMMENT                (LOGFONT 0 0 0 0 400 0 0 0 0 3 2 1 34 "Arial") 0.91 0 1 1 
COMMENT                "Fragment of @N" 0) 
COMMENT          #354=(CWidgetStyle "Shape 4" 1 (LOGPEN 0 0 0) 1 1 
COMMENT                (LOGBRUSH 2 8388608 5) 0 0 0) 
COMMENT          #355=(CWidgetStyle "Shape 2" 1 (LOGPEN 0 0 0) 1 1 (LOGBRUSH 0 128 0) 0 
COMMENT                0 0) 
COMMENT          #356=(CWidgetStyle "Shape 0" 1 (LOGPEN 0 0 0) 1 1 (LOGBRUSH 0 0 0) 0 0 
COMMENT                0) 
COMMENT          #357=(CWidgetStyle "ORF" 1 (LOGPEN 0 0 16384) 8 0 0 0 1 
COMMENT                (LOGSHAPE 7 0.2 3.41182 2.86186 0.609808)) 
COMMENT          #358=(CWidgetStyle "Line 4" 1 (LOGPEN 0 0 32768) 8 0 0 0 0) 
COMMENT          #359=(CWidgetStyle "Line 3" 1 (LOGPEN 0 0 16711680) 8 0 0 0 0) 
COMMENT          #360=(CWidgetStyle "Line 1" 1 (LOGPEN 0 0 16711680) 1 0 0 0 0) 
COMMENT          #361=(CWidgetStyle "Short Promoter" 1 (LOGPEN 0 0 128) 6 0 0 0 0) 
COMMENT          #362=(CWidgetStyle "Motif" 1 (LOGPEN 0 0 0) 1 0 0 0 0) 
COMMENT          #363=(CWidgetStyle "Line 0" 1 (LOGPEN 0 0 0) 8 0 0 0 0) 
COMMENT          #364=(CWidgetStyle "Void" 0 0 0 0 0) 
COMMENT          #365=(CWidgetStyle "General Label" 1 (LOGPEN 0 0 0) 1 0 1 
COMMENT                (LOGFONT 0 0 0 0 400 0 0 0 0 3 2 1 18 "Times New Roman") 0.91 0 
COMMENT                1 3 "@T @N " 0) 
COMMENT          #366=(CWidgetStyle "Position" 1 (LOGPEN 0 0 0) 1 0 0 0 0) 
COMMENT          #367=(CWidgetStyle "Annotation" 0 0 1 
COMMENT                (LOGFONT 0 0 0 0 400 0 0 0 0 3 2 1 18 "Times New Roman") 0.91 0 
COMMENT                0 0) 
COMMENT          #368=(CWidgetStyle "Position Label" 1 (LOGPEN 0 0 8388608) 1 0 1 
COMMENT                (LOGFONT 0 0 0 0 400 0 1 0 0 3 2 1 34 "Arial") 0.63 8388608 1 1 
COMMENT                "@N" 0) 
COMMENT          #369=(CWidgetStyle "Range" 1 (LOGPEN 0 0 0) 1 1 
COMMENT                (LOGBRUSH 0 16777215 0) 0 0 0) 
COMMENT          #370=(CWidgetStyle "Range Label" 1 (LOGPEN 0 0 8388608) 1 0 1 
COMMENT                (LOGFONT 0 0 0 0 400 0 1 0 0 3 2 1 34 "Arial") 0.63 8388608 1 1 
COMMENT                "@N" 0) 
COMMENT          #371=(CWidgetStyle "ORF Label" 1 (LOGPEN 0 0 49216) 1 0 1 
COMMENT                (LOGFONT 0 0 0 0 400 0 0 0 0 3 2 1 18 "Times New Roman") 
COMMENT                0.611111 0 1 65535 "@N" 0) 
COMMENT          #372=(CWidgetStyle "CDS Label" 1 (LOGPEN 0 0 4227264) 1 0 1 
COMMENT                (LOGFONT 0 0 0 0 400 0 0 0 0 3 2 1 34 "Arial") 0.555556 255 1 1 
COMMENT                "@N" 0) 
COMMENT          #373=(CWidgetStyle "Shape 5" 1 (LOGPEN 0 0 0) 3 1 
COMMENT                (LOGBRUSH 0 16777113 0) 1 
COMMENT                (LOGFONT 0 0 0 0 400 0 0 0 0 7 48 2 50 "Arial") 0.9 0 0 1 
COMMENT                (LOGSHAPE 9 1 0.8 1.8 0)) 
COMMENT          #374=(CWidgetStyle "CDS" 1 (LOGPEN 0 0 0) 1 1 (LOGBRUSH 2 39423 3) 0 0 
COMMENT                1 (LOGSHAPE 9 1 0.8 1.8 0)) 
COMMENT          #375=(CWidgetStyle "Label 2" 1 (LOGPEN 0 0 4227264) 1 0 1 
COMMENT                (LOGFONT 0 0 0 0 400 0 0 0 0 3 2 1 34 "Arial") 0.944444 8388608 
COMMENT                1 1 "@N" 0) 
COMMENT          #376=(CWidgetStyle "Label 3" 1 (LOGPEN 0 0 8421376) 1 0 1 
COMMENT                (LOGFONT 0 0 0 0 700 255 0 0 0 3 2 1 34 "Arial") 0.833333 255 1 
COMMENT                5 "@N (@S)" 0) 
COMMENT          #377=(CWidgetStyle "Label 4" 1 (LOGPEN 0 0 8437824) 1 0 1 
COMMENT                (LOGFONT 0 0 0 0 400 0 0 0 0 3 2 1 34 "Arial") 0.722222 0 1 5 
COMMENT                "@N (@S)" 0) 
COMMENT          #378=(CWidgetStyle "Shape GAP" 1 (LOGPEN 1 0 0) 3 1 
COMMENT                (LOGBRUSH 0 16777215 0) 0 0 0) 
COMMENT          #379=(CWidgetStyle "Shape 6" 1 (LOGPEN 0 0 0) 1 1 
COMMENT                (LOGBRUSH 0 6697983 0) 1 
COMMENT                (LOGFONT 0 0 0 0 400 0 0 0 0 7 48 2 50 "Arial") 0.9 0 0 1 
COMMENT                (LOGSHAPE 8 1 0 0 0)) 
COMMENT          #380=(CWidgetStyle "Shape 7" 1 (LOGPEN 0 0 0) 1 1 
COMMENT                (LOGBRUSH 0 13421823 0) 1 
COMMENT                (LOGFONT 0 0 0 0 400 0 0 0 0 7 48 2 50 "Arial") 0.9 0 0 0) 
COMMENT          #381=(CWidgetStyle "Shape 8" 1 (LOGPEN 0 0 0) 1 1 
COMMENT                (LOGBRUSH 0 13434675 0) 1 
COMMENT                (LOGFONT 0 0 0 0 400 0 0 0 0 7 48 2 50 "Arial") 0.9 0 0 1 
COMMENT                (LOGSHAPE 9 1 0.8 1.8 0)) 
COMMENT          #382=(CWidgetStyle "Label 0" 1 (LOGPEN 0 0 3342591) 1 0 1 
COMMENT                (LOGFONT 0 0 0 0 700 0 0 0 0 3 2 1 34 "Arial") 0.666667 128 1 1 
COMMENT                "@N" 0) 
COMMENT          #383=(CWidgetStyle "Shape 9" 1 (LOGPEN 0 0 8388608) 1 1 
COMMENT                (LOGBRUSH 0 3368703 0) 1 
COMMENT                (LOGFONT 0 0 0 0 400 0 0 0 0 7 48 2 50 "Arial") 0.9 0 0 0) 
COMMENT          #384=(CWidgetStyle "Shape 10" 1 (LOGPEN 0 0 0) 1 1 
COMMENT                (LOGBRUSH 0 13421772 0) 1 
COMMENT                (LOGFONT 0 0 0 0 400 0 0 0 0 7 48 2 50 "Arial") 0.9 0 0 1 
COMMENT                (LOGSHAPE 8 1 0 0 0)) 
COMMENT          #385=(CWidgetStyle "Shape 11" 1 (LOGPEN 0 0 0) 1 1 
COMMENT                (LOGBRUSH 0 65535 0) 1 
COMMENT                (LOGFONT 0 0 0 0 400 0 0 0 0 7 48 2 50 "Arial") 0.9 0 0 1 
COMMENT                (LOGSHAPE 8 1 0 0 0)) 
COMMENT          #386=(CWidgetStyle "Shape 12" 1 (LOGPEN 0 0 0) 1 1 
COMMENT                (LOGBRUSH 0 3394815 0) 1 
COMMENT                (LOGFONT 0 0 0 0 400 0 0 0 0 7 48 2 50 "Arial") 0.9 0 0 1 
COMMENT                (LOGSHAPE 8 1 0 0 0)) 
COMMENT          #387=(CWidgetStyle "Label 1" 1 (LOGPEN 0 0 3342591) 1 0 1 
COMMENT                (LOGFONT 0 0 0 0 700 0 0 0 0 3 2 1 34 "Arial") 0.666667 128 1 1 
COMMENT                "@N" 0) 
COMMENT          #388=(CWidgetStyle "Shape 13" 1 (LOGPEN 0 0 0) 1 1 
COMMENT                (LOGBRUSH 0 16777164 0) 1 
COMMENT                (LOGFONT 0 0 0 0 400 0 0 0 0 7 48 2 50 "Arial") 0.9 0 0 0) 
COMMENT          #389=(CWidgetStyle "Label 6" 1 (LOGPEN 0 0 8421376) 1 0 1 
COMMENT                (LOGFONT 0 0 0 0 400 0 1 0 0 3 2 1 34 "Arial") 0.611111 0 1 5 
COMMENT                "@N (@S)" 0) 
COMMENT          #390=(CWidgetStyle "Label 5" 1 (LOGPEN 0 0 8437824) 1 0 1 
COMMENT                (LOGFONT 0 0 0 0 400 255 0 0 0 3 2 1 34 "Arial") 0.611111 0 1 5 
COMMENT                "@N (@S)" 0) 
COMMENT          #391=(CWidgetStyle "Label 7" 1 (LOGPEN 0 0 8437824) 1 0 1 
COMMENT                (LOGFONT 0 0 0 0 400 255 1 0 0 3 2 1 34 "Arial") 0.611111 0 1 5 
COMMENT                "@N (@S)" 0) 
COMMENT          #392=(CWidgetStyle "Terminator" 1 (LOGPEN 0 0 0) 1 1 
COMMENT                (LOGBRUSH 0 52428 0) 1 
COMMENT                (LOGFONT 0 0 0 0 400 0 0 0 0 7 48 2 50 "Arial") 0.9 0 0 0) 
COMMENT          #393=(CWidgetStyle "Shape 15" 1 (LOGPEN 0 0 6711039) 1 1 
COMMENT                (LOGBRUSH 0 13421823 0) 1 
COMMENT                (LOGFONT 0 0 0 0 400 0 0 0 0 7 48 2 50 "Arial") 0.9 0 0 0) 
COMMENT          #394=(CWidgetStyle "Shape 16" 1 (LOGPEN 0 0 26367) 1 1 
COMMENT                (LOGBRUSH 0 3394815 0) 1 
COMMENT                (LOGFONT 0 0 0 0 400 0 0 0 0 7 48 2 50 "Arial") 0.9 0 0 1 
COMMENT                (LOGSHAPE 8 1 0 0 0)) 
COMMENT          #395=(CWidgetStyle "Shape 17" 1 (LOGPEN 0 0 102) 1 1 
COMMENT                (LOGBRUSH 0 6697983 0) 1 
COMMENT                (LOGFONT 0 0 0 0 400 0 0 0 0 7 48 2 50 "Arial") 0.9 0 0 1 
COMMENT                (LOGSHAPE 8 1 0 0 0)) 
COMMENT          #396=(CWidgetStyle "Shape 18" 1 (LOGPEN 0 0 6710886) 1 1 
COMMENT                (LOGBRUSH 0 13421772 0) 1 
COMMENT                (LOGFONT 0 0 0 0 400 0 0 0 0 7 48 2 50 "Arial") 0.9 0 0 1 
COMMENT                (LOGSHAPE 8 1 0 0 0)) 
COMMENT          #397=(CWidgetStyle "Shape 19" 1 (LOGPEN 0 0 10066329) 1 1 
COMMENT                (LOGBRUSH 0 16777215 0) 1 
COMMENT                (LOGFONT 0 0 0 0 400 0 0 0 0 7 48 2 50 "Arial") 0.9 0 0 1 
COMMENT                (LOGSHAPE 8 1 0 0 0)) 
COMMENT          #398=(CWidgetStyle "Shape 20" 1 (LOGPEN 0 0 13260) 1 1 
COMMENT                (LOGBRUSH 0 3368703 0) 1 
COMMENT                (LOGFONT 0 0 0 0 400 0 0 0 0 7 48 2 50 "Arial") 0.9 0 0 0) 
COMMENT          #399=(CWidgetStyle "Shape 22" 1 (LOGPEN 0 0 10079283) 1 1 
COMMENT                (LOGBRUSH 0 16777164 0) 1 
COMMENT                (LOGFONT 0 0 0 0 400 0 0 0 0 7 48 2 50 "Arial") 0.9 0 0 0) 
COMMENT          #400=(CWidgetStyle "Shape 32" 1 (LOGPEN 0 0 6724095) 5 1 
COMMENT                (LOGBRUSH 0 16777215 0) 1 
COMMENT                (LOGFONT 0 0 0 0 400 0 0 0 0 7 48 2 50 "Arial") 0.9 0 0 0) 
COMMENT          #401=(CWidgetStyle "Shape 33" 1 (LOGPEN 0 0 10079232) 1 1 
COMMENT                (LOGBRUSH 0 13434777 0) 1 
COMMENT                (LOGFONT 0 0 0 0 400 0 0 0 0 7 48 2 50 "Arial") 0.9 0 0 1 
COMMENT                (LOGSHAPE 9 1 0.8 1.8 0)) 
COMMENT          #402=(CWidgetStyle "Label 10" 1 (LOGPEN 0 0 4227264) 1 0 1 
COMMENT                (LOGFONT 0 0 0 0 700 0 0 0 0 3 2 1 34 "Arial") 0.611111 128 1 1 
COMMENT                "@N" 0) 
COMMENT          #403=(CWidgetStyle "Shape 23" 1 (LOGPEN 0 0 39423) 3 1 
COMMENT                (LOGBRUSH 0 10092543 0) 1 
COMMENT                (LOGFONT 0 0 0 0 400 0 0 0 0 7 48 2 50 "Arial") 0.9 0 0 1 
COMMENT                (LOGSHAPE 8 1 0 0 0)) 
COMMENT          #404=(CWidgetStyle "Label 8" 1 (LOGPEN 0 0 3342591) 1 0 1 
COMMENT                (LOGFONT 0 0 0 0 700 255 0 0 0 3 2 1 34 "Arial") 0.666667 128 1 
COMMENT                1 "@N" 0) 
COMMENT          #405=(CWidgetStyle "Label 9" 1 (LOGPEN 0 0 26163) 1 0 1 
COMMENT                (LOGFONT 0 0 0 0 400 0 0 0 0 7 48 2 50 "Arial") 0.9 0 1 65535 
COMMENT                "@N" 0) 
COMMENT          #406=(CWidgetStyle "Label 11" 1 (LOGPEN 0 0 26163) 1 0 1 
COMMENT                (LOGFONT 0 0 0 0 400 0 0 0 0 3 2 1 34 "Arial") 1.05556 0 1 65535 
COMMENT                "@N" 0) 
COMMENT          #407=(CWidgetStyle "Shape 14" 1 (LOGPEN 0 0 3381606) 1 1 
COMMENT                (LOGBRUSH 0 16777215 0) 1 
COMMENT                (LOGFONT 0 0 0 0 400 0 0 0 0 7 48 2 50 "Arial") 0.9 0 1 65535 
COMMENT                "@A" 0) 
COMMENT          #408=(CWidgetStyle "Shape 21" 1 (LOGPEN 0 0 10079232) 1 1 
COMMENT                (LOGBRUSH 0 16777215 0) 1 
COMMENT                (LOGFONT 0 0 0 0 400 0 0 0 0 7 48 2 50 "Arial") 0.9 0 1 65535 
COMMENT                "@A" 0) 
COMMENT          #409=(CWidgetStyle "Label 12" 1 (LOGPEN 0 0 0) 1 0 1 
COMMENT                (LOGFONT 0 0 0 0 400 0 0 0 0 3 2 1 34 "Arial") 0.944444 0 1 
COMMENT                65535 "@N" 0) 
COMMENT          #410=(CWidgetStyle "Label 13" 1 (LOGPEN 0 0 0) 1 0 1 
COMMENT                (LOGFONT 0 0 0 0 400 0 0 0 0 3 2 1 34 "Arial") 0.888889 0 1 
COMMENT                65535 "@N" 0) 
COMMENT          #411=(CWidgetStyle "Shape 24" 1 (LOGPEN 0 0 10079283) 1 1 
COMMENT                (LOGBRUSH 0 16777215 0) 1 
COMMENT                (LOGFONT 0 0 0 0 400 0 0 0 0 7 48 2 50 "Arial") 0.9 0 1 65535 
COMMENT                "@A" 0) 
COMMENT          #412=(CWidgetStyle "Label 14" 1 (LOGPEN 0 0 3342591) 1 0 1 
COMMENT                (LOGFONT 0 0 0 0 700 255 0 0 0 3 2 1 34 "Arial") 0.666667 128 1 
COMMENT                1 "@N" 0) 
COMMENT          #413=(CWidgetStyle "Label 15" 1 (LOGPEN 0 0 3342591) 1 0 1 
COMMENT                (LOGFONT 0 0 0 0 700 255 0 0 0 3 2 1 34 "Arial") 0.666667 128 1 
COMMENT                1 "@N" 0) 
COMMENT          #414=(CWidgetStyle "Shape 25" 1 (LOGPEN 0 0 6711039) 3 1 
COMMENT                (LOGBRUSH 0 13421823 0) 1 
COMMENT                (LOGFONT 0 0 0 0 400 0 0 0 0 7 48 2 50 "Arial") 0.9 0 0 0) 
COMMENT          #415=(CWidgetStyle "Shape 26" 1 (LOGPEN 0 0 10079487) 3 1 
COMMENT                (LOGBRUSH 0 13421823 0) 1 
COMMENT                (LOGFONT 0 0 0 0 400 0 0 0 0 7 48 2 50 "Arial") 0.9 0 0 0) 
COMMENT          #416=(CWidgetStyle "Shape 27" 1 (LOGPEN 0 0 13395507) 3 1 
COMMENT                (LOGBRUSH 0 16764006 0) 1 
COMMENT                (LOGFONT 0 0 0 0 400 0 0 0 0 7 48 2 50 "Arial") 0.9 0 0 0) 
COMMENT          #417=(CWidgetStyle "Shape 28" 1 (LOGPEN 0 0 3355545) 1 1 
COMMENT                (LOGBRUSH 0 10066380 0) 1 
COMMENT                (LOGFONT 0 0 0 0 400 0 0 0 0 7 48 2 50 "Arial") 0.9 0 0 0) 
COMMENT          #418=(CWidgetStyle "Label 16" 1 (LOGPEN 0 0 4227264) 1 0 1 
COMMENT                (LOGFONT 0 0 0 0 700 255 0 0 0 3 2 1 34 "Arial") 0.666667 0 1 1 
COMMENT                "@N" 0) 
COMMENT          #419=(CWidgetStyle "Label 17" 1 (LOGPEN 0 0 4227264) 1 0 1 
COMMENT                (LOGFONT 0 0 0 0 700 255 0 0 0 3 2 1 34 "Arial") 0.666667 128 1 
COMMENT                1 "@N" 0)) 0.164644 1.74233 0.164644 2.53336 
COMMENT         (70 (CShapeMapEntry 0 "Unique RSite" 1 "Uniq RSite Label") 67 
COMMENT          (CShapeMapEntry 0 "ORF" 0 "ORF Label")) 40.0378 40.0378 58.5 58.5 0.1 
COMMENT         -1066) 1 1 0 1 1 
COMMENT        (mapper: 18.7628 -45.7623 40.0378 40.0378 0.01 10 -1 13178 13178 1 0 0) 
COMMENT        #420=(CGroupWidget (CWidget 0 (0 0) 1 2 0 0 Nil -388 100) 
COMMENT              (CObjectList 
COMMENT               #421=(CGroupWidget (CWidget 1 (0 0) 1 2 0 0 Nil -178 100) 
COMMENT                     (CObjectList 
COMMENT                      #422=(CAxis 
COMMENT                            (CWideLine 
COMMENT                             (CWidget 0 (0 0) 1 2 0 0 #344# 40779228 0) 
COMMENT                             (LOGPEN 0 0 10079436) 2 (LOGBRUSH 0 13434879 0) 1 
COMMENT                             6.27466 6.27266 1 0.0214037) 0.0476035) 
COMMENT                      #423=(CLabel 
COMMENT                            (CWidget 1001 (0 0) 1 2 0 0 #341# 1414807879 100) 
COMMENT                            (LOGPEN 1094800449 1094926676 1094795604) 1094795585 
COMMENT                            (LOGFONT 58 22 0 0 400 0 0 0 0 3 2 1 34 "Verdana") 
COMMENT                            1.74233 0.833333 0 "p6U-eCFP-SKL" "@N" 1 0 0.871165 
COMMENT                            0 -10 7.79264 1.44863 Nil) 
COMMENT                      #424=(CLabel 
COMMENT                            (CWidget 1002 (0 0) 1 2 0 0 #340# 1128481601 100) 
COMMENT                            (LOGPEN 1414812739 1128350529 1413695316) 1195590484 
COMMENT                            (LOGFONT 38 14 0 0 400 0 0 0 0 3 2 1 18 "Georgia") 
COMMENT                            1.74233 0.555556 0 "13178 bp" "@L bp" 16 0 -0.871165 
COMMENT                            0 -10.8 3.67153 0.924127 Nil)) (CObjectList)) 
COMMENT               #425=(CGroupWidget (CWidget 10 (6 0) 1 2 0 0 Nil -597 100) 
COMMENT                     (CObjectList 
COMMENT                      #426=(CGroupWidget 
COMMENT                            (CWidget 4 (7 4 0) 1 2 0 0 Nil -736 100) 
COMMENT                            (CObjectList 
COMMENT                             #427=(CScratch 
COMMENT                                   (CWidget 0 (3 #28# 0) 1 2 0 0 #347# 0 100) 
COMMENT                                   (LOGPEN 0 8 13395507) 10 1 6.26938 1.9 
COMMENT                                   0.082322 1) 
COMMENT                             #428=(CLabel 
COMMENT                                   (CWidget 0 (0 0) 1 2 0 0 #339# 1095189315 100) 
COMMENT                                   (LOGPEN 0 0 0) 1 
COMMENT                                   (LOGFONT 46 17 0 0 700 0 0 0 0 3 2 1 34 
COMMENT                                    "Arial") 1.74233 0.666667 0 "UF" "@N" 1 
COMMENT                                   1.96646 41.8159 0 -10 1.34873 1.04901 #427#) 
COMMENT                             #429=(CScratch 
COMMENT                                   (CWidget 0 (3 #30# 0) 1 2 0 0 #347# 0 100) 
COMMENT                                   (LOGPEN 0 8 13395507) 10 1 5.99804 1.9 
COMMENT                                   0.082322 1) 
COMMENT                             #430=(CLabel 
COMMENT                                   (CWidget 0 (0 0) 1 2 0 0 #339# 1195591489 100) 
COMMENT                                   (LOGPEN 0 0 0) 1 
COMMENT                                   (LOGFONT 46 17 0 0 700 0 0 0 0 3 2 1 34 
COMMENT                                    "Arial") 1.74233 0.666667 0 "UF1" "@N" 1 
COMMENT                                   5.40483 34.8466 0 -10 1.87323 1.04901 #429#) 
COMMENT                             #431=(CScratch 
COMMENT                                   (CWidget 0 (3 #32# 0) 1 2 0 0 #347# 0 100) 
COMMENT                                   (LOGPEN 0 8 13395507) 10 1 5.56009 1.9 
COMMENT                                   0.082322 1) 
COMMENT                             #432=(CLabel (CWidget 0 (0 0) 1 2 0 0 #339# 0 100) 
COMMENT                                   (LOGPEN 0 0 0) 1 
COMMENT                                   (LOGFONT 46 17 0 0 700 0 0 0 0 3 2 1 34 
COMMENT                                    "Arial") 1.74233 0.666667 0 "UR" "@N" 1 
COMMENT                                   9.20907 10.454 0 -10 1.42365 1.04901 #431#) 
COMMENT                             #433=(CWideArrow 
COMMENT                                   (CWideLine 
COMMENT                                    (CWidget 0 (3 #44# 0) 1 2 0 0 #342# 0 100) 
COMMENT                                    (LOGPEN 0 0 3355545) 1 
COMMENT                                    (LOGBRUSH 0 6724095 0) 1 2.74482 3.22609 1 
COMMENT                                    0.082322) 0.8 1.8 1) 
COMMENT                             #434=(CLabel (CWidget 0 (0 0) 1 2 0 0 #339# 0 100) 
COMMENT                                   (LOGPEN 0 0 0) 1 
COMMENT                                   (LOGFONT 46 17 0 0 700 0 0 0 0 3 2 1 34 
COMMENT                                    "Arial") 1.74233 0.666667 0 "Sm/Sp" "@N" 1 
COMMENT                                   -4.1117 -13.9386 0 -10 2.92224 1.04901 #433#)) 
COMMENT                            (CObjectList)) 
COMMENT                      #435=(CGroupWidget 
COMMENT                            (CWidget 21 (7 21 0) 1 2 0 0 Nil -109 100) 
COMMENT                            (CObjectList 
COMMENT                             #436=(CWideArrow 
COMMENT                                   (CWideLine 
COMMENT                                    (CWidget 0 (3 #29# 0) 1 2 0 0 #343# 0 100) 
COMMENT                                    (LOGPEN 0 0 6723840) 1 
COMMENT                                    (LOGBRUSH 0 10079334 0) 0.835356 5.54866 
COMMENT                                    6.267 1 0.082322) 0.8 1.8 0) 
COMMENT                             #437=(CLabel 
COMMENT                                   (CWidget 0 (0 0) 1 2 0 0 #339# 1196708948 100) 
COMMENT                                   (LOGPEN 0 0 0) 1 
COMMENT                                   (LOGFONT 46 17 0 0 700 0 0 0 0 3 2 1 34 
COMMENT                                    "Arial") 1.74233 0.666667 0 "Ubi-int" "@N" 1 
COMMENT                                   6.94673 29.6196 0 -10 3.12205 1.04901 #436#) 
COMMENT                             #438=(CWideArrow 
COMMENT                                   (CWideLine 
COMMENT                                    (CWidget 0 (3 #31# 0) 1 2 0 0 #343# 0 100) 
COMMENT                                    (LOGPEN 0 0 6723840) 1 
COMMENT                                    (LOGBRUSH 0 10079334 0) 0.670712 5.54961 
COMMENT                                    5.79715 1 0.082322) 0.8 1.8 0) 
COMMENT                             #439=(CLabel (CWidget 0 (0 0) 1 2 0 0 #339# 0 100) 
COMMENT                                   (LOGPEN 0 0 0) 1 
COMMENT                                   (LOGFONT 46 17 0 0 700 0 0 0 0 3 2 1 34 
COMMENT                                    "Arial") 1.74233 0.666667 0 "Intron" "@N" 1 
COMMENT                                   9.13369 17.4233 0 -10 2.87229 1.04901 #438#) 
COMMENT                             #440=(CWideArrow 
COMMENT                                   (CWideLine 
COMMENT                                    (CWidget 0 (3 #33# 0) 1 2 0 0 #343# 0 100) 
COMMENT                                    (LOGPEN 0 0 6723840) 1 
COMMENT                                    (LOGBRUSH 0 10079334 0) 1 5.06215 5.18307 1 
COMMENT                                    0.082322) 0.8 1.8 0) 
COMMENT                             #441=(CLabel (CWidget 0 (0 0) 1 2 0 0 #339# 0 100) 
COMMENT                                   (LOGPEN 0 0 0) 1 
COMMENT                                   (LOGFONT 46 17 0 0 700 0 0 0 0 3 2 1 34 
COMMENT                                    "Arial") 1.74233 0.666667 0 "NOS-T" "@N" 1 
COMMENT                                   13.3086 0 0 -10 2.92224 1.04901 #440#) 
COMMENT                             #442=(CWideArrow 
COMMENT                                   (CWideLine 
COMMENT                                    (CWidget 0 (3 #35# 0) 1 2 0 0 #343# 0 100) 
COMMENT                                    (LOGPEN 0 0 6723840) 1 
COMMENT                                    (LOGBRUSH 0 10079334 0) 1 3.62167 4.33953 1 
COMMENT                                    0.082322) 0.8 1.8 1) 
COMMENT                             #443=(CLabel (CWidget 0 (0 0) 1 2 0 0 #339# 0 100) 
COMMENT                                   (LOGPEN 0 0 0) 1 
COMMENT                                   (LOGFONT 46 17 0 0 700 0 0 0 0 3 2 1 34 
COMMENT                                    "Arial") 1.74233 0.666667 0 "Ubi-int" "@N" 1 
COMMENT                                   11.4687 -54.0122 0 -10 3.12205 1.04901 #442#) 
COMMENT                             #444=(CWideArrow 
COMMENT                                   (CWideLine 
COMMENT                                    (CWidget 0 (3 #36# 0) 1 2 0 0 #343# 0 100) 
COMMENT                                    (LOGPEN 0 0 6723840) 1 
COMMENT                                    (LOGBRUSH 0 10079334 0) 0.835356 4.09152 
COMMENT                                    4.33906 1 0.082322) 0.8 1.8 1) 
COMMENT                             #445=(CLabel (CWidget 0 (0 0) 1 2 0 0 #339# 0 100) 
COMMENT                                   (LOGPEN 0 0 0) 1 
COMMENT                                   (LOGFONT 46 17 0 0 700 0 0 0 0 3 2 1 34 
COMMENT                                    "Arial") 1.74233 0.666667 0 "Intron" "@N" 1 
COMMENT                                   12.9459 -41.8159 0 -10 2.87229 1.04901 #444#) 
COMMENT                             #446=(CWideArrow 
COMMENT                                   (CWideLine 
COMMENT                                    (CWidget 0 (3 #37# 0) 1 2 0 0 #343# 0 100) 
COMMENT                                    (LOGPEN 0 0 6723840) 1 
COMMENT                                    (LOGBRUSH 0 10079334 0) 1 4.35191 4.55089 1 
COMMENT                                    0.082322) 0.8 1.8 1) 
COMMENT                             #447=(CLabel (CWidget 0 (0 0) 1 2 0 0 #339# 0 100) 
COMMENT                                   (LOGPEN 0 0 0) 1 
COMMENT                                   (LOGFONT 46 17 0 0 700 0 0 0 0 3 2 1 34 
COMMENT                                    "Arial") 1.74233 0.666667 0 "hpt" "@N" 1 
COMMENT                                   13.4569 -26.1349 0 -10 1.62347 1.04901 #446#) 
COMMENT                             #448=(CWideArrow 
COMMENT                                   (CWideLine 
COMMENT                                    (CWidget 0 (3 #38# 0) 1 2 0 0 #343# 0 100) 
COMMENT                                    (LOGPEN 0 0 6723840) 1 
COMMENT                                    (LOGBRUSH 0 10079334 0) 1 4.55089 4.64086 1 
COMMENT                                    0.082322) 0.8 1.8 1) 
COMMENT                             #449=(CLabel (CWidget 0 (0 0) 1 2 0 0 #339# 0 100) 
COMMENT                                   (LOGPEN 0 0 0) 1 
COMMENT                                   (LOGFONT 46 17 0 0 700 0 0 0 0 3 2 1 34 
COMMENT                                    "Arial") 1.74233 0.666667 0 "STLS1" "@N" 1 
COMMENT                                   14.2829 -17.4233 0 -10 2.87229 1.04901 #448#) 
COMMENT                             #450=(CWideArrow 
COMMENT                                   (CWideLine 
COMMENT                                    (CWidget 0 (3 #39# 0) 1 2 0 0 #343# 0 100) 
COMMENT                                    (LOGPEN 0 0 6723840) 1 
COMMENT                                    (LOGBRUSH 0 10079334 0) 1 4.64086 4.93029 1 
COMMENT                                    0.082322) 0.8 1.8 1) 
COMMENT                             #451=(CLabel (CWidget 0 (0 0) 1 2 0 0 #339# 0 100) 
COMMENT                                   (LOGPEN 0 0 0) 1 
COMMENT                                   (LOGFONT 46 17 0 0 700 0 0 0 0 3 2 1 34 
COMMENT                                    "Arial") 1.74233 0.666667 0 "hpt" "@N" 1 
COMMENT                                   13.4153 -12.1963 0 -10 1.62347 1.04901 #450#) 
COMMENT                             #452=(CWideArrow 
COMMENT                                   (CWideLine 
COMMENT                                    (CWidget 0 (3 #40# 0) 1 2 0 0 #343# 0 100) 
COMMENT                                    (LOGPEN 0 0 6723840) 1 
COMMENT                                    (LOGBRUSH 0 10079334 0) 1 4.94172 5.03788 1 
COMMENT                                    0.082322) 0.8 1.8 1) 
COMMENT                             #453=(CLabel (CWidget 0 (0 0) 1 2 0 0 #339# 0 100) 
COMMENT                                   (LOGPEN 0 0 0) 1 
COMMENT                                   (LOGFONT 46 17 0 0 700 0 0 0 0 3 2 1 34 
COMMENT                                    "Arial") 1.74233 0.666667 0 "T35S" "@N" 1 
COMMENT                                   13.0477 -8.71165 0 -10 2.27285 1.04901 #452#) 
COMMENT                             #454=(CScratch 
COMMENT                                   (CWidget 0 (3 #41# 0) 1 2 0 0 #347# 0 100) 
COMMENT                                   (LOGPEN 0 8 13395507) 10 1 0.0461754 1.9 
COMMENT                                   0.082322 1) 
COMMENT                             #455=(CLabel (CWidget 0 (0 0) 1 2 0 0 #339# 0 100) 
COMMENT                                   (LOGPEN 0 0 0) 1 
COMMENT                                   (LOGFONT 46 17 0 0 700 0 0 0 0 3 2 1 34 
COMMENT                                    "Arial") 1.74233 0.666667 0 "BR" "@N" 1 
COMMENT                                   -2.34051 20.908 0 -10 1.42365 1.04901 #454#) 
COMMENT                             #456=(CWideArrow 
COMMENT                                   (CWideLine 
COMMENT                                    (CWidget 0 (3 #42# 0) 1 2 0 0 #343# 0 100) 
COMMENT                                    (LOGPEN 0 0 6723840) 1 
COMMENT                                    (LOGBRUSH 0 10079334 0) 1 0.300378 0.63265 1 
COMMENT                                    0.082322) 0.8 1.8 1) 
COMMENT                             #457=(CLabel (CWidget 0 (0 0) 1 2 0 0 #339# 0 100) 
COMMENT                                   (LOGPEN 0 0 0) 1 
COMMENT                                   (LOGFONT 46 17 0 0 700 0 0 0 0 3 2 1 34 
COMMENT                                    "Arial") 1.74233 0.666667 0 "ColE1" "@N" 1 
COMMENT                                   -7.58996 15.681 0 -10 2.72243 1.04901 #456#) 
COMMENT                             #458=(CWideArrow 
COMMENT                                   (CWideLine 
COMMENT                                    (CWidget 0 (3 #43# 0) 1 2 0 0 #343# 0 100) 
COMMENT                                    (LOGPEN 0 0 6723840) 1 
COMMENT                                    (LOGBRUSH 0 10079334 0) 1 0.893517 2.6577 1 
COMMENT                                    0.082322) 0.8 1.8 1) 
COMMENT                             #459=(CLabel (CWidget 0 (0 0) 1 2 0 0 #339# 0 100) 
COMMENT                                   (LOGPEN 0 0 0) 1 
COMMENT                                   (LOGFONT 46 17 0 0 700 0 0 0 0 3 2 1 34 
COMMENT                                    "Arial") 1.74233 0.666667 0 "pVS1 ORI" "@N" 
COMMENT                                   1 -13.7568 3.48466 0 -10 4.32092 1.04901 
COMMENT                                   #458#) 
COMMENT                             #460=(CScratch 
COMMENT                                   (CWidget 0 (3 #45# 0) 1 2 0 0 #347# 0 100) 
COMMENT                                   (LOGPEN 0 8 13395507) 10 1 3.48505 1.9 
COMMENT                                   0.082322 1) 
COMMENT                             #461=(CLabel (CWidget 0 (0 0) 1 2 0 0 #339# 0 100) 
COMMENT                                   (LOGPEN 0 0 0) 1 
COMMENT                                   (LOGFONT 46 17 0 0 700 0 0 0 0 3 2 1 34 
COMMENT                                    "Arial") 1.74233 0.666667 0 "BL" "@N" 1 
COMMENT                                   5.83386 -64.4662 0 -10 1.2738 1.04901 #460#)) 
COMMENT                            (CObjectList)) 
COMMENT                      #462=(CGroupWidget 
COMMENT                            (CWidget 22 (7 22 0) 1 2 0 0 Nil -1085 100) 
COMMENT                            (CObjectList 
COMMENT                             #463=(CWideArrow 
COMMENT                                   (CWideLine 
COMMENT                                    (CWidget 0 (3 #34# 0) 1 2 0 0 #355# 0 100) 
COMMENT                                    (LOGPEN 0 0 0) 1 (LOGBRUSH 0 128 0) 0.835356 
COMMENT                                    5.19877 5.5458 1 0.082322) 0.8 1.8 0) 
COMMENT                             #464=(CLabel (CWidget 0 (0 0) 1 2 0 0 #339# 0 100) 
COMMENT                                   (LOGPEN 0 0 0) 1 
COMMENT                                   (LOGFONT 46 17 0 0 700 0 0 0 0 3 2 1 34 
COMMENT                                    "Arial") 1.74233 0.666667 0 "eCFP-SKL" "@N" 
COMMENT                                   1 13.0563 5.22699 0 -10 4.64561 1.04901 #463#)) 
COMMENT                            (CObjectList))) (CObjectList)) 
COMMENT               #465=(CGroupWidget (CWidget 11 (8 0) 1 2 0 0 Nil -251 100) 
COMMENT                     (CObjectList 
COMMENT                      #466=(CGroupWidget 
COMMENT                            (CWidget 1 (10 #6# 0) 1 2 0 0 Nil -112 100) 
COMMENT                            (CObjectList 
COMMENT                             #467=(CScratch 
COMMENT                                   (CWidget 1 (1 #6# 1) 1 2 0 0 #346# 0 100) 
COMMENT                                   (LOGPEN 0 6 10053171) 8 1 4.46997 1.9 
COMMENT                                   0.082322 1) 
COMMENT                             #468=(CLabel (CWidget 0 (0 0) 1 2 0 0 #348# 0 100) 
COMMENT                                   (LOGPEN 0 0 153) 1 
COMMENT                                   (LOGFONT 38 14 0 0 400 0 0 0 0 3 2 1 18 
COMMENT                                    "Georgia") 1.74233 0.555556 128 
COMMENT                                   "{\\i Eco}RI (3789)" "@N (@S)" 5 15.3504 
COMMENT                                   -24.3926 0 -10 5.17011 0.924127 #467#)) 
COMMENT                            (CObjectList)) 
COMMENT                      #469=(CGroupWidget 
COMMENT                            (CWidget 1 (10 #7# 0) 1 2 0 0 Nil -670 100) 
COMMENT                            (CObjectList 
COMMENT                             #470=(CScratch 
COMMENT                                   (CWidget 1 (1 #7# 1) 1 2 0 0 #346# 0 100) 
COMMENT                                   (LOGPEN 0 6 10053171) 8 1 5.19687 1.9 
COMMENT                                   0.082322 1) 
COMMENT                             #471=(CLabel (CWidget 0 (0 0) 1 2 0 0 #348# 0 100) 
COMMENT                                   (LOGPEN 0 0 153) 1 
COMMENT                                   (LOGFONT 38 14 0 0 400 0 0 0 0 3 2 1 18 
COMMENT                                    "Georgia") 1.74233 0.555556 128 
COMMENT                                   "{\\i Hin}dIII (2262)" "@N (@S)" 5 14.3775 
COMMENT                                   3.48466 0 -10 5.56974 0.924127 #470#)) 
COMMENT                            (CObjectList)) 
COMMENT                      #472=(CGroupWidget 
COMMENT                            (CWidget 1 (10 #10# 0) 1 2 0 0 Nil -943 100) 
COMMENT                            (CObjectList 
COMMENT                             #473=(CScratch 
COMMENT                                   (CWidget 1 (1 #10# 1) 1 2 0 0 #346# 0 100) 
COMMENT                                   (LOGPEN 0 6 10053171) 8 1 4.34477 1.9 
COMMENT                                   0.082322 1) 
COMMENT                             #474=(CLabel (CWidget 0 (0 0) 1 2 0 0 #348# 0 100) 
COMMENT                                   (LOGPEN 0 0 153) 1 
COMMENT                                   (LOGFONT 38 14 0 0 400 0 0 0 0 3 2 1 18 
COMMENT                                    "Georgia") 1.74233 0.555556 128 
COMMENT                                   "{\\i Sma}I (4052)" "@N (@S)" 5 14.7874 
COMMENT                                   -31.3619 0 -10 4.9703 0.924127 #473#)) 
COMMENT                            (CObjectList)) 
COMMENT                      #475=(CGroupWidget 
COMMENT                            (CWidget 1 (10 #11# 0) 1 2 0 0 Nil -876 100) 
COMMENT                            (CObjectList 
COMMENT                             #476=(CScratch 
COMMENT                                   (CWidget 1 (1 #11# 1) 1 2 0 0 #346# 0 100) 
COMMENT                                   (LOGPEN 0 6 10053171) 8 1 4.34572 1.9 
COMMENT                                   0.082322 1) 
COMMENT                             #477=(CLabel (CWidget 0 (0 0) 1 2 0 0 #348# 0 100) 
COMMENT                                   (LOGPEN 0 0 153) 1 
COMMENT                                   (LOGFONT 38 14 0 0 400 0 0 0 0 3 2 1 18 
COMMENT                                    "Georgia") 1.74233 0.555556 128 
COMMENT                                   "{\\i Xma}I (4050)" "@N (@S)" 5 14.8746 
COMMENT                                   -27.8773 0 -10 5.02026 0.924127 #476#)) 
COMMENT                            (CObjectList)) 
COMMENT                      #478=(CGroupWidget 
COMMENT                            (CWidget 1 (10 #12# 0) 1 2 0 0 Nil -179 100) 
COMMENT                            (CObjectList 
COMMENT                             #479=(CScratch 
COMMENT                                   (CWidget 1 (1 #12# 1) 1 2 0 0 #346# 0 100) 
COMMENT                                   (LOGPEN 0 6 10053171) 8 1 0.27134 1.9 
COMMENT                                   0.082322 1) 
COMMENT                             #480=(CLabel (CWidget 0 (0 0) 1 2 0 0 #348# 0 100) 
COMMENT                                   (LOGPEN 0 0 153) 1 
COMMENT                                   (LOGFONT 38 14 0 0 400 0 0 0 0 3 2 1 18 
COMMENT                                    "Georgia") 1.74233 0.555556 128 
COMMENT                                   "{\\i Eco}RV (12609)" "@N (@S)" 5 -7.13138 
COMMENT                                   17.4233 0 -10 5.96936 0.924127 #479#)) 
COMMENT                            (CObjectList)) 
COMMENT                      #481=(CGroupWidget 
COMMENT                            (CWidget 1 (10 #13# 0) 1 2 0 0 Nil -737 100) 
COMMENT                            (CObjectList 
COMMENT                             #482=(CScratch 
COMMENT                                   (CWidget 1 (1 #13# 1) 1 2 0 0 #346# 0 100) 
COMMENT                                   (LOGPEN 0 6 10053171) 8 1 5.54818 1.9 
COMMENT                                   0.082322 1) 
COMMENT                             #483=(CLabel (CWidget 0 (0 0) 1 2 0 0 #348# 0 100) 
COMMENT                                   (LOGPEN 0 0 153) 1 
COMMENT                                   (LOGFONT 38 14 0 0 400 0 0 0 0 3 2 1 18 
COMMENT                                    "Georgia") 1.74233 0.555556 128 
COMMENT                                   "{\\i Spe}I (1524)" "@N (@S)" 5 12.2442 
COMMENT                                   6.96932 0 -10 4.57068 0.924127 #482#)) 
COMMENT                            (CObjectList)) 
COMMENT                      #484=(CGroupWidget 
COMMENT                            (CWidget 1 (10 #14# 0) 1 2 0 0 Nil -737 100) 
COMMENT                            (CObjectList 
COMMENT                             #485=(CScratch 
COMMENT                                   (CWidget 1 (1 #14# 1) 1 2 0 0 #346# 0 100) 
COMMENT                                   (LOGPEN 0 6 10053171) 8 1 5.19116 1.9 
COMMENT                                   0.082322 1) 
COMMENT                             #486=(CLabel (CWidget 0 (0 0) 1 2 0 0 #348# 0 100) 
COMMENT                                   (LOGPEN 0 0 153) 1 
COMMENT                                   (LOGFONT 38 14 0 0 400 0 0 0 0 3 2 1 18 
COMMENT                                    "Georgia") 1.74233 0.555556 128 
COMMENT                                   "{\\i Sal}I (2274)" "@N (@S)" 5 13.9904 
COMMENT                                   1.74233 0 -10 4.4458 0.924127 #485#)) 
COMMENT                            (CObjectList)) 
COMMENT                      #487=(CGroupWidget 
COMMENT                            (CWidget 1 (10 #20# 0) 1 2 0 0 Nil -527 100) 
COMMENT                            (CObjectList 
COMMENT                             #488=(CScratch 
COMMENT                                   (CWidget 1 (1 #20# 1) 1 2 0 0 #346# 0 100) 
COMMENT                                   (LOGPEN 0 6 10053171) 8 1 0.0104728 1.9 
COMMENT                                   0.082322 1) 
COMMENT                             #489=(CLabel (CWidget 0 (0 0) 1 2 0 0 #348# 0 100) 
COMMENT                                   (LOGPEN 0 0 153) 1 
COMMENT                                   (LOGFONT 38 14 0 0 400 0 0 0 0 3 2 1 18 
COMMENT                                    "Georgia") 1.74233 0.555556 128 
COMMENT                                   "{\\i Kpn}I (13157)" "@N (@S)" 5 -3.74856 
COMMENT                                   22.6503 0 -10 5.09519 0.924127 #488#)) 
COMMENT                            (CObjectList)) 
COMMENT                      #490=(CGroupWidget 
COMMENT                            (CWidget 2 (10 #19# 0) 1 2 0 0 Nil -1155 100) 
COMMENT                            (CObjectList 
COMMENT                             #491=(CScratch 
COMMENT                                   (CWidget 1 (1 #19# 1) 1 2 0 0 #346# 0 100) 
COMMENT                                   (LOGPEN 0 6 10053171) 8 1 5.93377 1.9 
COMMENT                                   0.082322 1) 
COMMENT                             #492=(CLabel (CWidget 0 (0 0) 1 2 0 0 #338# 0 100) 
COMMENT                                   (LOGPEN 0 0 13408563) 1 
COMMENT                                   (LOGFONT 38 14 0 0 400 0 0 0 0 3 2 1 18 
COMMENT                                    "Georgia") 1.74233 0.555556 0 
COMMENT                                   "{\\i Xho}I (714)" "@N (@S)" 5 7.32037 
COMMENT                                   33.1043 0 -10 4.17106 0.924127 #491#) 
COMMENT                             #493=(CScratch 
COMMENT                                   (CWidget 2 (1 #19# 2) 1 2 0 0 #346# 0 100) 
COMMENT                                   (LOGPEN 0 6 10053171) 8 1 3.9568 1.9 0.082322 
COMMENT                                   1) 
COMMENT                             #494=(CLabel (CWidget 0 (0 0) 1 2 0 0 #338# 0 100) 
COMMENT                                   (LOGPEN 0 0 13408563) 1 
COMMENT                                   (LOGFONT 38 14 0 0 400 0 0 0 0 3 2 1 18 
COMMENT                                    "Georgia") 1.74233 0.555556 0 
COMMENT                                   "{\\i Xho}I (4867)" "@N (@S)" 5 12.234 
COMMENT                                   -55.7546 0 -10 4.77049 0.924127 #493#)) 
COMMENT                            (CObjectList)) 
COMMENT                      #495=(CGroupWidget 
COMMENT                            (CWidget 2 (10 #25# 0) 1 2 0 0 Nil -109 100) 
COMMENT                            (CObjectList 
COMMENT                             #496=(CScratch 
COMMENT                                   (CWidget 1 (1 #25# 1) 1 2 0 0 #346# 0 100) 
COMMENT                                   (LOGPEN 0 6 10053171) 8 1 6.27319 1.9 
COMMENT                                   0.082322 1) 
COMMENT                             #497=(CLabel (CWidget 0 (0 0) 1 2 0 0 #338# 0 100) 
COMMENT                                   (LOGPEN 0 0 13408563) 1 
COMMENT                                   (LOGFONT 38 14 0 0 400 0 0 0 0 3 2 1 18 
COMMENT                                    "Georgia") 1.74233 0.555556 0 
COMMENT                                   "{\\i Sfi}I (1)" "@N (@S)" 5 2.6265 43.5583 0 
COMMENT                                   -10 2.59755 0.924127 #496#) 
COMMENT                             #498=(CScratch 
COMMENT                                   (CWidget 2 (1 #25# 2) 1 2 0 0 #346# 
COMMENT                                    2082602612 100) (LOGPEN 0 6 10053171) 8 1 
COMMENT                                   5.05454 1.9 0.082322 1) 
COMMENT                             #499=(CLabel (CWidget 0 (0 0) 1 2 0 0 #338# 0 100) 
COMMENT                                   (LOGPEN 0 0 13408563) 1 
COMMENT                                   (LOGFONT 38 14 0 0 400 0 0 0 0 3 2 1 18 
COMMENT                                    "Georgia") 1.74233 0.555556 0 
COMMENT                                   "{\\i Sfi}I (2561)" "@N (@S)" 5 13.4847 
COMMENT                                   -5.22699 0 -10 4.17106 0.924127 #498#)) 
COMMENT                            (CObjectList)) 
COMMENT                      #500=(CGroupWidget 
COMMENT                            (CWidget 2 (10 #26# 0) 1 2 0 0 Nil -600 100) 
COMMENT                            (CObjectList 
COMMENT                             #501=(CScratch 
COMMENT                                   (CWidget 1 (1 #26# 1) 1 2 0 0 #346# 
COMMENT                                    2082602612 100) (LOGPEN 0 6 10053171) 8 1 
COMMENT                                   2.66865 1.9 0.082322 1) 
COMMENT                             #502=(CLabel (CWidget 0 (0 0) 1 2 0 0 #338# 0 100) 
COMMENT                                   (LOGPEN 0 0 13408563) 1 
COMMENT                                   (LOGFONT 38 14 0 0 400 0 0 0 0 3 2 1 18 
COMMENT                                    "Georgia") 1.74233 0.555556 0 
COMMENT                                   "{\\i Bsa}I (7573)" "@N (@S)" 5 -10.9145 
COMMENT                                   -8.71165 0 -10 4.64561 0.924127 #501#) 
COMMENT                             #503=(CScratch 
COMMENT                                   (CWidget 2 (1 #26# 2) 1 2 0 0 #346# 4063648 
COMMENT                                    100) (LOGPEN 0 6 10053171) 8 1 2.46872 1.9 
COMMENT                                   0.082322 1) 
COMMENT                             #504=(CLabel (CWidget 0 (0 0) 1 2 0 0 #338# 0 100) 
COMMENT                                   (LOGPEN 0 0 13408563) 1 
COMMENT                                   (LOGFONT 38 14 0 0 400 0 0 0 0 3 2 1 18 
COMMENT                                    "Georgia") 1.74233 0.555556 0 
COMMENT                                   "{\\i Bsa}I (7993)" "@N (@S)" 5 -13.2131 
COMMENT                                   -5.22699 0 -10 4.64561 0.924127 #503#)) 
COMMENT                            (CObjectList)) 
COMMENT                      #505=(CGroupWidget 
COMMENT                            (CWidget 3 (10 #5# 0) 1 2 0 0 Nil -600 100) 
COMMENT                            (CObjectList 
COMMENT                             #506=(CScratch 
COMMENT                                   (CWidget 1 (1 #5# 1) 1 2 0 0 #346# 0 100) 
COMMENT                                   (LOGPEN 0 6 10053171) 8 1 5.68005 1.9 
COMMENT                                   0.082322 1) 
COMMENT                             #507=(CLabel (CWidget 0 (0 0) 1 2 0 0 #338# 0 100) 
COMMENT                                   (LOGPEN 0 0 13408563) 1 
COMMENT                                   (LOGFONT 38 14 0 0 400 0 0 0 0 3 2 1 18 
COMMENT                                    "Georgia") 1.74233 0.555556 0 
COMMENT                                   "{\\i Cla}I (1247)" "@N (@S)" 5 10.0086 
COMMENT                                   19.1656 0 -10 4.37087 0.924127 #506#) 
COMMENT                             #508=(CScratch 
COMMENT                                   (CWidget 2 (1 #5# 2) 1 2 0 0 #346# 0 100) 
COMMENT                                   (LOGPEN 0 6 10053171) 8 1 4.20957 1.9 
COMMENT                                   0.082322 1) 
COMMENT                             #509=(CLabel (CWidget 0 (0 0) 1 2 0 0 #338# 0 100) 
COMMENT                                   (LOGPEN 0 0 13408563) 1 
COMMENT                                   (LOGFONT 38 14 0 0 400 0 0 0 0 3 2 1 18 
COMMENT                                    "Georgia") 1.74233 0.555556 0 
COMMENT                                   "{\\i Cla}I (4336)" "@N (@S)" 5 13.8714 
COMMENT                                   -43.5583 0 -10 4.4458 0.924127 #508#) 
COMMENT                             #510=(CScratch 
COMMENT                                   (CWidget 3 (1 #5# 3) 1 2 0 0 #346# 0 100) 
COMMENT                                   (LOGPEN 0 6 10053171) 8 1 2.314 1.9 0.082322 
COMMENT                                   1) 
COMMENT                             #511=(CLabel 
COMMENT                                   (CWidget 0 (0 0) 1 2 0 0 #338# 1627412820 100) 
COMMENT                                   (LOGPEN 0 0 13408563) 1 
COMMENT                                   (LOGFONT 38 14 0 0 400 0 0 0 0 3 2 1 18 
COMMENT                                    "Georgia") 1.74233 0.555556 0 
COMMENT                                   "{\\i Cla}I (8318)" "@N (@S)" 5 -13.7329 
COMMENT                                   -3.48466 0 -10 4.37087 0.924127 #510#)) 
COMMENT                            (CObjectList)) 
COMMENT                      #512=(CGroupWidget 
COMMENT                            (CWidget 3 (10 #17# 0) 1 2 0 0 Nil -1504 100) 
COMMENT                            (CObjectList 
COMMENT                             #513=(CScratch 
COMMENT                                   (CWidget 1 (1 #17# 1) 1 2 0 0 #346# 0 100) 
COMMENT                                   (LOGPEN 0 6 10053171) 8 1 5.73384 1.9 
COMMENT                                   0.082322 1) 
COMMENT                             #514=(CLabel (CWidget 0 (0 0) 1 2 0 0 #338# 0 100) 
COMMENT                                   (LOGPEN 0 0 13408563) 1 
COMMENT                                   (LOGFONT 38 14 0 0 400 0 0 0 0 3 2 1 18 
COMMENT                                    "Georgia") 1.74233 0.555556 0 
COMMENT                                   "{\\i Nhe}I (1134)" "@N (@S)" 5 9.6 20.908 0 
COMMENT                                   -10 4.64561 0.924127 #513#) 
COMMENT                             #515=(CScratch 
COMMENT                                   (CWidget 2 (1 #17# 2) 1 2 0 0 #346# 0 100) 
COMMENT                                   (LOGPEN 0 6 10053171) 8 1 4.15673 1.9 
COMMENT                                   0.082322 1) 
COMMENT                             #516=(CLabel 
COMMENT                                   (CWidget 0 (0 0) 1 2 0 0 #338# 1627406656 100) 
COMMENT                                   (LOGPEN 0 0 13408563) 1 
COMMENT                                   (LOGFONT 38 14 0 0 400 0 0 0 0 3 2 1 18 
COMMENT                                    "Georgia") 1.74233 0.555556 0 
COMMENT                                   "{\\i Nhe}I (4447)" "@N (@S)" 5 13.6478 
COMMENT                                   -45.3006 0 -10 4.77049 0.924127 #515#) 
COMMENT                             #517=(CScratch 
COMMENT                                   (CWidget 3 (1 #17# 3) 1 2 0 0 #346# 0 100) 
COMMENT                                   (LOGPEN 0 6 10053171) 8 1 2.27687 1.9 
COMMENT                                   0.082322 1) 
COMMENT                             #518=(CLabel (CWidget 0 (0 0) 1 2 0 0 #338# 0 100) 
COMMENT                                   (LOGPEN 0 0 13408563) 1 
COMMENT                                   (LOGFONT 38 14 0 0 400 0 0 0 0 3 2 1 18 
COMMENT                                    "Georgia") 1.74233 0.555556 0 
COMMENT                                   "{\\i Nhe}I (8396)" "@N (@S)" 5 -14.1907 
COMMENT                                   -1.74233 0 -10 4.77049 0.924127 #517#)) 
COMMENT                            (CObjectList)) 
COMMENT                      #519=(CGroupWidget 
COMMENT                            (CWidget 3 (10 #22# 0) 1 2 0 0 Nil -458 100) 
COMMENT                            (CObjectList 
COMMENT                             #520=(CScratch 
COMMENT                                   (CWidget 1 (1 #22# 1) 1 2 0 0 #346# 0 100) 
COMMENT                                   (LOGPEN 0 6 10053171) 8 1 6.18607 1.9 
COMMENT                                   0.082322 1) 
COMMENT                             #521=(CLabel (CWidget 0 (0 0) 1 2 0 0 #338# 0 100) 
COMMENT                                   (LOGPEN 0 0 13408563) 1 
COMMENT                                   (LOGFONT 38 14 0 0 400 0 0 0 0 3 2 1 18 
COMMENT                                    "Georgia") 1.74233 0.555556 0 
COMMENT                                   "{\\i Sca}I (184)" "@N (@S)" 5 4.31249 
COMMENT                                   36.5889 0 -10 4.04618 0.924127 #520#) 
COMMENT                             #522=(CScratch 
COMMENT                                   (CWidget 2 (1 #22# 2) 1 2 0 0 #346# 0 100) 
COMMENT                                   (LOGPEN 0 6 10053171) 8 1 4.90411 1.9 
COMMENT                                   0.082322 1) 
COMMENT                             #523=(CLabel (CWidget 0 (0 0) 1 2 0 0 #338# 0 100) 
COMMENT                                   (LOGPEN 0 0 13408563) 1 
COMMENT                                   (LOGFONT 38 14 0 0 400 0 0 0 0 3 2 1 18 
COMMENT                                    "Georgia") 1.74233 0.555556 0 
COMMENT                                   "{\\i Sca}I (2877)" "@N (@S)" 5 14.5829 
COMMENT                                   -10.454 0 -10 4.64561 0.924127 #522#) 
COMMENT                             #524=(CScratch 
COMMENT                                   (CWidget 3 (1 #22# 3) 1 2 0 0 #346# 0 100) 
COMMENT                                   (LOGPEN 0 6 10053171) 8 1 3.7026 1.9 0.082322 
COMMENT                                   1) 
COMMENT                             #525=(CLabel (CWidget 0 (0 0) 1 2 0 0 #338# 0 100) 
COMMENT                                   (LOGPEN 0 0 13408563) 1 
COMMENT                                   (LOGFONT 38 14 0 0 400 0 0 0 0 3 2 1 18 
COMMENT                                    "Georgia") 1.74233 0.555556 0 
COMMENT                                   "{\\i Sca}I (5401)" "@N (@S)" 5 9.75816 
COMMENT                                   -59.2392 0 -10 4.57068 0.924127 #524#)) 
COMMENT                            (CObjectList)) 
COMMENT                      #526=(CGroupWidget 
COMMENT                            (CWidget 3 (10 #24# 0) 1 2 0 0 Nil 1 100) 
COMMENT                            (CObjectList 
COMMENT                             #527=(CScratch 
COMMENT                                   (CWidget 1 (1 #24# 1) 1 2 0 0 #346# 0 100) 
COMMENT                                   (LOGPEN 0 6 10053171) 8 1 5.81619 1.9 
COMMENT                                   0.082322 1) 
COMMENT                             #528=(CLabel (CWidget 0 (0 0) 1 2 0 0 #338# 0 100) 
COMMENT                                   (LOGPEN 0 0 13408563) 1 
COMMENT                                   (LOGFONT 38 14 0 0 400 0 0 0 0 3 2 1 18 
COMMENT                                    "Georgia") 1.74233 0.555556 0 
COMMENT                                   "{\\i Bgl}II (961)" "@N (@S)" 5 8.65086 
COMMENT                                   27.8773 0 -10 4.12111 0.924127 #527#) 
COMMENT                             #529=(CScratch 
COMMENT                                   (CWidget 2 (1 #24# 2) 1 2 0 0 #346# 0 100) 
COMMENT                                   (LOGPEN 0 6 10053171) 8 1 4.07438 1.9 
COMMENT                                   0.082322 1) 
COMMENT                             #530=(CLabel (CWidget 0 (0 0) 1 2 0 0 #338# 0 100) 
COMMENT                                   (LOGPEN 0 0 13408563) 1 
COMMENT                                   (LOGFONT 38 14 0 0 400 0 0 0 0 3 2 1 18 
COMMENT                                    "Georgia") 1.74233 0.555556 0 
COMMENT                                   "{\\i Bgl}II (4620)" "@N (@S)" 5 13.1808 
COMMENT                                   -52.2699 0 -10 4.72054 0.924127 #529#) 
COMMENT                             #531=(CScratch 
COMMENT                                   (CWidget 3 (1 #24# 3) 1 2 0 0 #346# 0 100) 
COMMENT                                   (LOGPEN 0 6 10053171) 8 1 0.00618845 1.9 
COMMENT                                   0.082322 1) 
COMMENT                             #532=(CLabel (CWidget 0 (0 0) 1 2 0 0 #338# 0 100) 
COMMENT                                   (LOGPEN 0 0 13408563) 1 
COMMENT                                   (LOGFONT 38 14 0 0 400 0 0 0 0 3 2 1 18 
COMMENT                                    "Georgia") 1.74233 0.555556 0 
COMMENT                                   "{\\i Bgl}II (13166)" "@N (@S)" 5 -3.73797 
COMMENT                                   26.1349 0 -10 5.09519 0.924127 #531#)) 
COMMENT                            (CObjectList)) 
COMMENT                      #533=(CGroupWidget 
COMMENT                            (CWidget 4 (10 #8# 0) 1 2 0 0 Nil -632 100) 
COMMENT                            (CObjectList 
COMMENT                             #534=(CScratch 
COMMENT                                   (CWidget 1 (1 #8# 1) 1 2 0 0 #346# 0 100) 
COMMENT                                   (LOGPEN 0 6 10053171) 8 1 5.76859 1.9 
COMMENT                                   0.082322 1) 
COMMENT                             #535=(CLabel (CWidget 0 (0 0) 1 2 0 0 #338# 0 100) 
COMMENT                                   (LOGPEN 0 0 13408563) 1 
COMMENT                                   (LOGFONT 38 14 0 0 400 0 0 0 0 3 2 1 18 
COMMENT                                    "Georgia") 1.74233 0.555556 0 
COMMENT                                   "{\\i Nco}I (1061)" "@N (@S)" 5 9.29679 
COMMENT                                   24.3926 0 -10 4.64561 0.924127 #534#) 
COMMENT                             #536=(CScratch 
COMMENT                                   (CWidget 2 (1 #8# 2) 1 2 0 0 #346# 0 100) 
COMMENT                                   (LOGPEN 0 6 10053171) 8 1 5.05549 1.9 
COMMENT                                   0.082322 1) 
COMMENT                             #537=(CLabel (CWidget 0 (0 0) 1 2 0 0 #338# 0 100) 
COMMENT                                   (LOGPEN 0 0 13408563) 1 
COMMENT                                   (LOGFONT 38 14 0 0 400 0 0 0 0 3 2 1 18 
COMMENT                                    "Georgia") 1.74233 0.555556 0 
COMMENT                                   "{\\i Nco}I (2559)" "@N (@S)" 5 13.8461 
COMMENT                                   -3.48466 0 -10 4.77049 0.924127 #536#) 
COMMENT                             #538=(CScratch 
COMMENT                                   (CWidget 3 (1 #8# 3) 1 2 0 0 #346# 0 100) 
COMMENT                                   (LOGPEN 0 6 10053171) 8 1 4.52185 1.9 
COMMENT                                   0.082322 1) 
COMMENT                             #539=(CLabel (CWidget 0 (0 0) 1 2 0 0 #338# 0 100) 
COMMENT                                   (LOGPEN 0 0 13408563) 1 
COMMENT                                   (LOGFONT 38 14 0 0 400 0 0 0 0 3 2 1 18 
COMMENT                                    "Georgia") 1.74233 0.555556 0 
COMMENT                                   "{\\i Nco}I (3680)" "@N (@S)" 5 15.2011 
COMMENT                                   -19.1656 0 -10 4.77049 0.924127 #538#) 
COMMENT                             #540=(CScratch 
COMMENT                                   (CWidget 4 (1 #8# 4) 1 2 0 0 #346# 0 100) 
COMMENT                                   (LOGPEN 0 6 10053171) 8 1 4.12198 1.9 
COMMENT                                   0.082322 1) 
COMMENT                             #541=(CLabel (CWidget 0 (0 0) 1 2 0 0 #338# 0 100) 
COMMENT                                   (LOGPEN 0 0 13408563) 1 
COMMENT                                   (LOGFONT 38 14 0 0 400 0 0 0 0 3 2 1 18 
COMMENT                                    "Georgia") 1.74233 0.555556 0 
COMMENT                                   "{\\i Nco}I (4520)" "@N (@S)" 5 13.4657 
COMMENT                                   -48.7852 0 -10 4.77049 0.924127 #540#)) 
COMMENT                            (CObjectList)) 
COMMENT                      #542=(CGroupWidget 
COMMENT                            (CWidget 4 (10 #15# 0) 1 2 0 0 Nil -667 100) 
COMMENT                            (CObjectList 
COMMENT                             #543=(CScratch 
COMMENT                                   (CWidget 1 (1 #15# 1) 1 2 0 0 #346# 0 100) 
COMMENT                                   (LOGPEN 0 6 10053171) 8 1 5.05834 1.9 
COMMENT                                   0.082322 1) 
COMMENT                             #544=(CLabel (CWidget 0 (0 0) 1 2 0 0 #338# 0 100) 
COMMENT                                   (LOGPEN 0 0 13408563) 1 
COMMENT                                   (LOGFONT 38 14 0 0 400 0 0 0 0 3 2 1 18 
COMMENT                                    "Georgia") 1.74233 0.555556 0 
COMMENT                                   "{\\i Not}I (2553)" "@N (@S)" 5 14.121 
COMMENT                                   -1.74233 0 -10 4.64561 0.924127 #543#) 
COMMENT                             #545=(CScratch 
COMMENT                                   (CWidget 2 (1 #15# 2) 1 2 0 0 #346# 0 100) 
COMMENT                                   (LOGPEN 0 6 10053171) 8 1 2.60915 1.9 
COMMENT                                   0.082322 1) 
COMMENT                             #546=(CLabel (CWidget 0 (0 0) 1 2 0 0 #338# 0 100) 
COMMENT                                   (LOGPEN 0 0 13408563) 1 
COMMENT                                   (LOGFONT 38 14 0 0 400 0 0 0 0 3 2 1 18 
COMMENT                                    "Georgia") 1.74233 0.555556 0 
COMMENT                                   "{\\i Not}I (7698)" "@N (@S)" 5 -12.3313 
COMMENT                                   -6.96932 0 -10 4.64561 0.924127 #545#) 
COMMENT                             #547=(CScratch 
COMMENT                                   (CWidget 3 (1 #15# 3) 1 2 0 0 #346# 0 100) 
COMMENT                                   (LOGPEN 0 6 10053171) 8 1 1.99506 1.9 
COMMENT                                   0.082322 1) 
COMMENT                             #548=(CLabel (CWidget 0 (0 0) 1 2 0 0 #338# 0 100) 
COMMENT                                   (LOGPEN 0 0 13408563) 1 
COMMENT                                   (LOGFONT 38 14 0 0 400 0 0 0 0 3 2 1 18 
COMMENT                                    "Georgia") 1.74233 0.555556 0 
COMMENT                                   "{\\i Not}I (8988)" "@N (@S)" 5 -14.293 0 0 
COMMENT                                   -10 4.64561 0.924127 #547#) 
COMMENT                             #549=(CScratch 
COMMENT                                   (CWidget 4 (1 #15# 4) 1 2 0 0 #346# 0 100) 
COMMENT                                   (LOGPEN 0 6 10053171) 8 1 1.2653 1.9 0.082322 
COMMENT                                   1) 
COMMENT                             #550=(CLabel (CWidget 0 (0 0) 1 2 0 0 #338# 0 100) 
COMMENT                                   (LOGPEN 0 0 13408563) 1 
COMMENT                                   (LOGFONT 38 14 0 0 400 0 0 0 0 3 2 1 18 
COMMENT                                    "Georgia") 1.74233 0.555556 0 
COMMENT                                   "{\\i Not}I (10521)" "@N (@S)" 5 -14.3274 
COMMENT                                   8.71165 0 -10 5.04523 0.924127 #549#)) 
COMMENT                            (CObjectList)) 
COMMENT                      #551=(CGroupWidget 
COMMENT                            (CWidget 4 (10 #18# 0) 1 2 0 0 Nil -1016 100) 
COMMENT                            (CObjectList 
COMMENT                             #552=(CScratch 
COMMENT                                   (CWidget 1 (1 #18# 1) 1 2 0 0 #346# 0 100) 
COMMENT                                   (LOGPEN 0 6 10053171) 8 1 6.25129 1.9 
COMMENT                                   0.082322 1) 
COMMENT                             #553=(CLabel (CWidget 0 (0 0) 1 2 0 0 #338# 0 100) 
COMMENT                                   (LOGPEN 0 0 13408563) 1 
COMMENT                                   (LOGFONT 38 14 0 0 400 0 0 0 0 3 2 1 18 
COMMENT                                    "Georgia") 1.74233 0.555556 0 
COMMENT                                   "{\\i Xba}I (47)" "@N (@S)" 5 3.42005 38.3313 
COMMENT                                   0 -10 3.72148 0.924127 #552#) 
COMMENT                             #554=(CScratch 
COMMENT                                   (CWidget 2 (1 #18# 2) 1 2 0 0 #346# 0 100) 
COMMENT                                   (LOGPEN 0 6 10053171) 8 1 5.77763 1.9 
COMMENT                                   0.082322 1) 
COMMENT                             #555=(CLabel (CWidget 0 (0 0) 1 2 0 0 #338# 0 100) 
COMMENT                                   (LOGPEN 0 0 13408563) 1 
COMMENT                                   (LOGFONT 38 14 0 0 400 0 0 0 0 3 2 1 18 
COMMENT                                    "Georgia") 1.74233 0.555556 0 
COMMENT                                   "{\\i Xba}I (1042)" "@N (@S)" 5 9.28936 
COMMENT                                   26.1349 0 -10 4.69556 0.924127 #554#) 
COMMENT                             #556=(CScratch 
COMMENT                                   (CWidget 3 (1 #18# 3) 1 2 0 0 #346# 0 100) 
COMMENT                                   (LOGPEN 0 6 10053171) 8 1 4.11294 1.9 
COMMENT                                   0.082322 1) 
COMMENT                             #557=(CLabel (CWidget 0 (0 0) 1 2 0 0 #338# 0 100) 
COMMENT                                   (LOGPEN 0 0 13408563) 1 
COMMENT                                   (LOGFONT 38 14 0 0 400 0 0 0 0 3 2 1 18 
COMMENT                                    "Georgia") 1.74233 0.555556 0 
COMMENT                                   "{\\i Xba}I (4539)" "@N (@S)" 5 13.405 
COMMENT                                   -50.5276 0 -10 4.77049 0.924127 #556#) 
COMMENT                             #558=(CScratch 
COMMENT                                   (CWidget 4 (1 #18# 4) 1 2 0 0 #346# 0 100) 
COMMENT                                   (LOGPEN 0 6 10053171) 8 1 3.63929 1.9 
COMMENT                                   0.082322 1) 
COMMENT                             #559=(CLabel (CWidget 0 (0 0) 1 2 0 0 #338# 0 100) 
COMMENT                                   (LOGPEN 0 0 13408563) 1 
COMMENT                                   (LOGFONT 38 14 0 0 400 0 0 0 0 3 2 1 18 
COMMENT                                    "Georgia") 1.74233 0.555556 0 
COMMENT                                   "{\\i Xba}I (5534)" "@N (@S)" 5 9.2345 
COMMENT                                   -60.9816 0 -10 4.77049 0.924127 #558#)) 
COMMENT                            (CObjectList)) 
COMMENT                      #560=(CGroupWidget 
COMMENT                            (CWidget 4 (10 #23# 0) 1 2 0 0 Nil 745434985 100) 
COMMENT                            (CObjectList 
COMMENT                             #561=(CScratch 
COMMENT                                   (CWidget 1 (1 #23# 1) 1 2 0 0 #346# 0 100) 
COMMENT                                   (LOGPEN 0 6 10053171) 8 1 5.7624 1.9 0.082322 
COMMENT                                   1) 
COMMENT                             #562=(CLabel (CWidget 0 (0 0) 1 2 0 0 #338# 0 100) 
COMMENT                                   (LOGPEN 0 0 13408563) 1 
COMMENT                                   (LOGFONT 38 14 0 0 400 0 0 0 0 3 2 1 18 
COMMENT                                    "Georgia") 1.74233 0.555556 0 
COMMENT                                   "{\\i Apa}I (1074)" "@N (@S)" 5 9.37272 
COMMENT                                   22.6503 0 -10 4.69556 0.924127 #561#) 
COMMENT                             #563=(CScratch 
COMMENT                                   (CWidget 2 (1 #23# 2) 1 2 0 0 #346# 0 100) 
COMMENT                                   (LOGPEN 0 6 10053171) 8 1 4.34191 1.9 
COMMENT                                   0.082322 1) 
COMMENT                             #564=(CLabel (CWidget 0 (0 0) 1 2 0 0 #338# 0 100) 
COMMENT                                   (LOGPEN 0 0 13408563) 1 
COMMENT                                   (LOGFONT 38 14 0 0 400 0 0 0 0 3 2 1 18 
COMMENT                                    "Georgia") 1.74233 0.555556 0 
COMMENT                                   "{\\i Apa}I (4058)" "@N (@S)" 5 14.6974 
COMMENT                                   -33.1043 0 -10 4.77049 0.924127 #563#) 
COMMENT                             #565=(CScratch 
COMMENT                                   (CWidget 3 (1 #23# 3) 1 2 0 0 #346# 0 100) 
COMMENT                                   (LOGPEN 0 6 10053171) 8 1 4.12436 1.9 
COMMENT                                   0.082322 1) 
COMMENT                             #566=(CLabel (CWidget 0 (0 0) 1 2 0 0 #338# 0 100) 
COMMENT                                   (LOGPEN 0 0 13408563) 1 
COMMENT                                   (LOGFONT 38 14 0 0 400 0 0 0 0 3 2 1 18 
COMMENT                                    "Georgia") 1.74233 0.555556 0 
COMMENT                                   "{\\i Apa}I (4515)" "@N (@S)" 5 13.4119 
COMMENT                                   -47.0429 0 -10 4.69556 0.924127 #565#) 
COMMENT                             #567=(CScratch 
COMMENT                                   (CWidget 4 (1 #23# 4) 1 2 0 0 #346# 0 100) 
COMMENT                                   (LOGPEN 0 6 10053171) 8 1 0.00761656 1.9 
COMMENT                                   0.082322 1) 
COMMENT                             #568=(CLabel (CWidget 0 (0 0) 1 2 0 0 #338# 0 100) 
COMMENT                                   (LOGPEN 0 0 13408563) 1 
COMMENT                                   (LOGFONT 38 14 0 0 400 0 0 0 0 3 2 1 18 
COMMENT                                    "Georgia") 1.74233 0.555556 0 
COMMENT                                   "{\\i Apa}I (13163)" "@N (@S)" 5 -3.70282 
COMMENT                                   24.3926 0 -10 5.17011 0.924127 #567#)) 
COMMENT                            (CObjectList)) 
COMMENT                      #569=(CGroupWidget 
COMMENT                            (CWidget 6 (10 #2# 0) 1 2 0 0 Nil -530 100) 
COMMENT                            (CObjectList 
COMMENT                             #570=(CScratch 
COMMENT                                   (CWidget 1 (1 #2# 1) 1 2 0 0 #346# 0 100) 
COMMENT                                   (LOGPEN 0 6 10053171) 8 1 4.72131 1.9 
COMMENT                                   0.082322 1) 
COMMENT                             #571=(CLabel (CWidget 0 (0 0) 1 2 0 0 #338# 0 100) 
COMMENT                                   (LOGPEN 0 0 13408563) 1 
COMMENT                                   (LOGFONT 38 14 0 0 400 0 0 0 0 3 2 1 18 
COMMENT                                    "Georgia") 1.74233 0.555556 0 
COMMENT                                   "{\\i Apa}LI (3261)" "@N (@S)" 5 15.3659 
COMMENT                                   -13.9386 0 -10 5.17011 0.924127 #570#) 
COMMENT                             #572=(CScratch 
COMMENT                                   (CWidget 2 (1 #2# 2) 1 2 0 0 #346# 0 100) 
COMMENT                                   (LOGPEN 0 6 10053171) 8 1 4.48758 1.9 
COMMENT                                   0.082322 1) 
COMMENT                             #573=(CLabel (CWidget 0 (0 0) 1 2 0 0 #338# 0 100) 
COMMENT                                   (LOGPEN 0 0 13408563) 1 
COMMENT                                   (LOGFONT 38 14 0 0 400 0 0 0 0 3 2 1 18 
COMMENT                                    "Georgia") 1.74233 0.555556 0 
COMMENT                                   "{\\i Apa}LI (3752)" "@N (@S)" 5 15.3585 
COMMENT                                   -22.6503 0 -10 5.22007 0.924127 #572#) 
COMMENT                             #574=(CScratch 
COMMENT                                   (CWidget 3 (1 #2# 3) 1 2 0 0 #346# 0 100) 
COMMENT                                   (LOGPEN 0 6 10053171) 8 1 3.42793 1.9 
COMMENT                                   0.082322 1) 
COMMENT                             #575=(CLabel (CWidget 0 (0 0) 1 2 0 0 #338# 0 100) 
COMMENT                                   (LOGPEN 0 0 13408563) 1 
COMMENT                                   (LOGFONT 38 14 0 0 400 0 0 0 0 3 2 1 18 
COMMENT                                    "Georgia") 1.74233 0.555556 0 
COMMENT                                   "{\\i Apa}LI (5978)" "@N (@S)" 5 7.12619 
COMMENT                                   -66.2085 0 -10 5.22007 0.924127 #574#) 
COMMENT                             #576=(CScratch 
COMMENT                                   (CWidget 4 (1 #2# 4) 1 2 0 0 #346# 0 100) 
COMMENT                                   (LOGPEN 0 6 10053171) 8 1 2.98141 1.9 
COMMENT                                   0.082322 1) 
COMMENT                             #577=(CLabel (CWidget 0 (0 0) 1 2 0 0 #338# 0 100) 
COMMENT                                   (LOGPEN 0 0 13408563) 1 
COMMENT                                   (LOGFONT 38 14 0 0 400 0 0 0 0 3 2 1 18 
COMMENT                                    "Georgia") 1.74233 0.555556 0 
COMMENT                                   "{\\i Apa}LI (6916)" "@N (@S)" 5 -5.18507 
COMMENT                                   -12.1963 0 -10 5.17011 0.924127 #576#) 
COMMENT                             #578=(CScratch 
COMMENT                                   (CWidget 5 (1 #2# 5) 1 2 0 0 #346# 0 100) 
COMMENT                                   (LOGPEN 0 6 10053171) 8 1 0.748803 1.9 
COMMENT                                   0.082322 1) 
COMMENT                             #579=(CLabel (CWidget 0 (0 0) 1 2 0 0 #338# 0 100) 
COMMENT                                   (LOGPEN 0 0 13408563) 1 
COMMENT                                   (LOGFONT 38 14 0 0 400 0 0 0 0 3 2 1 18 
COMMENT                                    "Georgia") 1.74233 0.555556 0 
COMMENT                                   "{\\i Apa}LI (11606)" "@N (@S)" 5 -11.5019 
COMMENT                                   10.454 0 -10 5.61969 0.924127 #578#) 
COMMENT                             #580=(CScratch 
COMMENT                                   (CWidget 6 (1 #2# 6) 1 2 0 0 #346# 0 100) 
COMMENT                                   (LOGPEN 0 6 10053171) 8 1 0.512213 1.9 
COMMENT                                   0.082322 1) 
COMMENT                             #581=(CLabel (CWidget 0 (0 0) 1 2 0 0 #338# 0 100) 
COMMENT                                   (LOGPEN 0 0 13408563) 1 
COMMENT                                   (LOGFONT 38 14 0 0 400 0 0 0 0 3 2 1 18 
COMMENT                                    "Georgia") 1.74233 0.555556 0 
COMMENT                                   "{\\i Apa}LI (12103)" "@N (@S)" 5 -9.46908 
COMMENT                                   13.9386 0 -10 5.61969 0.924127 #580#)) 
COMMENT                            (CObjectList)) 
COMMENT                      #582=(CGroupWidget 
COMMENT                            (CWidget 6 (10 #9# 0) 1 2 0 0 Nil -573 100) 
COMMENT                            (CObjectList 
COMMENT                             #583=(CScratch 
COMMENT                                   (CWidget 1 (1 #9# 1) 1 2 0 0 #346# 0 100) 
COMMENT                                   (LOGPEN 0 6 10053171) 8 1 6.26462 1.9 
COMMENT                                   0.082322 1) 
COMMENT                             #584=(CLabel (CWidget 0 (0 0) 1 2 0 0 #338# 0 100) 
COMMENT                                   (LOGPEN 0 0 13408563) 1 
COMMENT                                   (LOGFONT 38 14 0 0 400 0 0 0 0 3 2 1 18 
COMMENT                                    "Georgia") 1.74233 0.555556 0 
COMMENT                                   "{\\i Pst}I (19)" "@N (@S)" 5 3.05142 40.0736 
COMMENT                                   0 -10 3.32186 0.924127 #583#) 
COMMENT                             #585=(CScratch 
COMMENT                                   (CWidget 2 (1 #9# 2) 1 2 0 0 #346# 0 100) 
COMMENT                                   (LOGPEN 0 6 10053171) 8 1 5.55009 1.9 
COMMENT                                   0.082322 1) 
COMMENT                             #586=(CLabel (CWidget 0 (0 0) 1 2 0 0 #338# 0 100) 
COMMENT                                   (LOGPEN 0 0 13408563) 1 
COMMENT                                   (LOGFONT 38 14 0 0 400 0 0 0 0 3 2 1 18 
COMMENT                                    "Georgia") 1.74233 0.555556 0 
COMMENT                                   "{\\i Pst}I (1520)" "@N (@S)" 5 10.8274 
COMMENT                                   8.71165 0 -10 4.37087 0.924127 #585#) 
COMMENT                             #587=(CScratch 
COMMENT                                   (CWidget 3 (1 #9# 3) 1 2 0 0 #346# 0 100) 
COMMENT                                   (LOGPEN 0 6 10053171) 8 1 5.0393 1.9 0.082322 
COMMENT                                   1) 
COMMENT                             #588=(CLabel (CWidget 0 (0 0) 1 2 0 0 #338# 0 100) 
COMMENT                                   (LOGPEN 0 0 13408563) 1 
COMMENT                                   (LOGFONT 38 14 0 0 400 0 0 0 0 3 2 1 18 
COMMENT                                    "Georgia") 1.74233 0.555556 0 
COMMENT                                   "{\\i Pst}I (2593)" "@N (@S)" 5 13.8206 
COMMENT                                   -6.96932 0 -10 4.4458 0.924127 #587#) 
COMMENT                             #589=(CScratch 
COMMENT                                   (CWidget 4 (1 #9# 4) 1 2 0 0 #346# 0 100) 
COMMENT                                   (LOGPEN 0 6 10053171) 8 1 4.5109 1.9 0.082322 
COMMENT                                   1) 
COMMENT                             #590=(CLabel (CWidget 0 (0 0) 1 2 0 0 #338# 0 100) 
COMMENT                                   (LOGPEN 0 0 13408563) 1 
COMMENT                                   (LOGFONT 38 14 0 0 400 0 0 0 0 3 2 1 18 
COMMENT                                    "Georgia") 1.74233 0.555556 0 
COMMENT                                   "{\\i Pst}I (3703)" "@N (@S)" 5 15.0109 
COMMENT                                   -20.908 0 -10 4.4458 0.924127 #589#) 
COMMENT                             #591=(CScratch 
COMMENT                                   (CWidget 5 (1 #9# 5) 1 2 0 0 #346# 0 100) 
COMMENT                                   (LOGPEN 0 6 10053171) 8 1 4.33668 1.9 
COMMENT                                   0.082322 1) 
COMMENT                             #592=(CLabel (CWidget 0 (0 0) 1 2 0 0 #338# 0 100) 
COMMENT                                   (LOGPEN 0 0 13408563) 1 
COMMENT                                   (LOGFONT 38 14 0 0 400 0 0 0 0 3 2 1 18 
COMMENT                                    "Georgia") 1.74233 0.555556 0 
COMMENT                                   "{\\i Pst}I (4069)" "@N (@S)" 5 14.5006 
COMMENT                                   -34.8466 0 -10 4.4458 0.924127 #591#) 
COMMENT                             #593=(CScratch 
COMMENT                                   (CWidget 6 (1 #9# 6) 1 2 0 0 #346# 0 100) 
COMMENT                                   (LOGPEN 0 6 10053171) 8 1 3.62215 1.9 
COMMENT                                   0.082322 1) 
COMMENT                             #594=(CLabel (CWidget 0 (0 0) 1 2 0 0 #338# 0 100) 
COMMENT                                   (LOGPEN 0 0 13408563) 1 
COMMENT                                   (LOGFONT 38 14 0 0 400 0 0 0 0 3 2 1 18 
COMMENT                                    "Georgia") 1.74233 0.555556 0 
COMMENT                                   "{\\i Pst}I (5570)" "@N (@S)" 5 8.87039 
COMMENT                                   -62.7239 0 -10 4.4458 0.924127 #593#)) 
COMMENT                            (CObjectList)) 
COMMENT                      #595=(CGroupWidget 
COMMENT                            (CWidget 7 (10 #3# 0) 1 2 0 0 Nil -1088 100) 
COMMENT                            (CObjectList 
COMMENT                             #596=(CScratch 
COMMENT                                   (CWidget 1 (1 #3# 1) 1 2 0 0 #346# 0 100) 
COMMENT                                   (LOGPEN 0 6 10053171) 8 1 5.93377 1.9 
COMMENT                                   0.082322 1) 
COMMENT                             #597=(CLabel (CWidget 0 (0 0) 1 2 0 0 #338# 0 100) 
COMMENT                                   (LOGPEN 0 0 13408563) 1 
COMMENT                                   (LOGFONT 38 14 0 0 400 0 0 0 0 3 2 1 18 
COMMENT                                    "Georgia") 1.74233 0.555556 0 
COMMENT                                   "{\\i Ava}I (714)" "@N (@S)" 5 7.29355 
COMMENT                                   31.3619 0 -10 4.17106 0.924127 #596#) 
COMMENT                             #598=(CScratch 
COMMENT                                   (CWidget 2 (1 #3# 2) 1 2 0 0 #346# 0 100) 
COMMENT                                   (LOGPEN 0 6 10053171) 8 1 4.34572 1.9 
COMMENT                                   0.082322 1) 
COMMENT                             #599=(CLabel (CWidget 0 (0 0) 1 2 0 0 #338# 0 100) 
COMMENT                                   (LOGPEN 0 0 13408563) 1 
COMMENT                                   (LOGFONT 38 14 0 0 400 0 0 0 0 3 2 1 18 
COMMENT                                    "Georgia") 1.74233 0.555556 0 
COMMENT                                   "{\\i Ava}I (4050)" "@N (@S)" 5 14.7117 
COMMENT                                   -29.6196 0 -10 4.77049 0.924127 #598#) 
COMMENT                             #600=(CScratch 
COMMENT                                   (CWidget 3 (1 #3# 3) 1 2 0 0 #346# 0 100) 
COMMENT                                   (LOGPEN 0 6 10053171) 8 1 3.9568 1.9 0.082322 
COMMENT                                   1) 
COMMENT                             #601=(CLabel (CWidget 0 (0 0) 1 2 0 0 #338# 0 100) 
COMMENT                                   (LOGPEN 0 0 13408563) 1 
COMMENT                                   (LOGFONT 38 14 0 0 400 0 0 0 0 3 2 1 18 
COMMENT                                    "Georgia") 1.74233 0.555556 0 
COMMENT                                   "{\\i Ava}I (4867)" "@N (@S)" 5 12.2079 
COMMENT                                   -57.4969 0 -10 4.77049 0.924127 #600#) 
COMMENT                             #602=(CScratch 
COMMENT                                   (CWidget 4 (1 #3# 4) 1 2 0 0 #346# 0 100) 
COMMENT                                   (LOGPEN 0 6 10053171) 8 1 2.79908 1.9 
COMMENT                                   0.082322 1) 
COMMENT                             #603=(CLabel (CWidget 0 (0 0) 1 2 0 0 #338# 0 100) 
COMMENT                                   (LOGPEN 0 0 13408563) 1 
COMMENT                                   (LOGFONT 38 14 0 0 400 0 0 0 0 3 2 1 18 
COMMENT                                    "Georgia") 1.74233 0.555556 0 
COMMENT                                   "{\\i Ava}I (7299)" "@N (@S)" 5 -8.75596 
COMMENT                                   -10.454 0 -10 4.77049 0.924127 #602#) 
COMMENT                             #604=(CScratch 
COMMENT                                   (CWidget 5 (1 #3# 5) 1 2 0 0 #346# 0 100) 
COMMENT                                   (LOGPEN 0 6 10053171) 8 1 1.92223 1.9 
COMMENT                                   0.082322 1) 
COMMENT                             #605=(CLabel (CWidget 0 (0 0) 1 2 0 0 #338# 0 100) 
COMMENT                                   (LOGPEN 0 0 13408563) 1 
COMMENT                                   (LOGFONT 38 14 0 0 400 0 0 0 0 3 2 1 18 
COMMENT                                    "Georgia") 1.74233 0.555556 0 
COMMENT                                   "{\\i Ava}I (9141)" "@N (@S)" 5 -14.0775 
COMMENT                                   1.74233 0 -10 4.64561 0.924127 #604#) 
COMMENT                             #606=(CScratch 
COMMENT                                   (CWidget 6 (1 #3# 6) 1 2 0 0 #346# 0 100) 
COMMENT                                   (LOGPEN 0 6 10053171) 8 1 1.69373 1.9 
COMMENT                                   0.082322 1) 
COMMENT                             #607=(CLabel (CWidget 0 (0 0) 1 2 0 0 #338# 0 100) 
COMMENT                                   (LOGPEN 0 0 13408563) 1 
COMMENT                                   (LOGFONT 38 14 0 0 400 0 0 0 0 3 2 1 18 
COMMENT                                    "Georgia") 1.74233 0.555556 0 
COMMENT                                   "{\\i Ava}I (9621)" "@N (@S)" 5 -14.3411 
COMMENT                                   5.22699 0 -10 4.69556 0.924127 #606#) 
COMMENT                             #608=(CScratch 
COMMENT                                   (CWidget 7 (1 #3# 7) 1 2 0 0 #346# 0 100) 
COMMENT                                   (LOGPEN 0 6 10053171) 8 1 0.0975871 1.9 
COMMENT                                   0.082322 1) 
COMMENT                             #609=(CLabel (CWidget 0 (0 0) 1 2 0 0 #338# 0 100) 
COMMENT                                   (LOGPEN 0 0 13408563) 1 
COMMENT                                   (LOGFONT 38 14 0 0 400 0 0 0 0 3 2 1 18 
COMMENT                                    "Georgia") 1.74233 0.555556 0 
COMMENT                                   "{\\i Ava}I (12974)" "@N (@S)" 5 -4.73085 
COMMENT                                   19.1656 0 -10 5.22007 0.924127 #608#)) 
COMMENT                            (CObjectList)) 
COMMENT                      #610=(CGroupWidget 
COMMENT                            (CWidget 9 (10 #16# 0) 1 2 0 0 Nil -248 100) 
COMMENT                            (CObjectList 
COMMENT                             #611=(CScratch 
COMMENT                                   (CWidget 1 (1 #16# 1) 1 2 0 0 #346# 0 100) 
COMMENT                                   (LOGPEN 0 6 10053171) 8 1 5.65196 1.9 
COMMENT                                   0.082322 1) 
COMMENT                             #612=(CLabel (CWidget 0 (0 0) 1 2 0 0 #338# 0 100) 
COMMENT                                   (LOGPEN 0 0 13408563) 1 
COMMENT                                   (LOGFONT 38 14 0 0 400 0 0 0 0 3 2 1 18 
COMMENT                                    "Georgia") 1.74233 0.555556 0 
COMMENT                                   "{\\i Nde}I (1306)" "@N (@S)" 5 10.325 15.681 
COMMENT                                   0 -10 4.69556 0.924127 #611#) 
COMMENT                             #613=(CScratch 
COMMENT                                   (CWidget 2 (1 #16# 2) 1 2 0 0 #346# 0 100) 
COMMENT                                   (LOGPEN 0 6 10053171) 8 1 5.64387 1.9 
COMMENT                                   0.082322 1) 
COMMENT                             #614=(CLabel (CWidget 0 (0 0) 1 2 0 0 #338# 0 100) 
COMMENT                                   (LOGPEN 0 0 13408563) 1 
COMMENT                                   (LOGFONT 38 14 0 0 400 0 0 0 0 3 2 1 18 
COMMENT                                    "Georgia") 1.74233 0.555556 0 
COMMENT                                   "{\\i Nde}I (1323)" "@N (@S)" 5 10.2833 
COMMENT                                   13.9386 0 -10 4.69556 0.924127 #613#) 
COMMENT                             #615=(CScratch 
COMMENT                                   (CWidget 3 (1 #16# 3) 1 2 0 0 #346# 0 100) 
COMMENT                                   (LOGPEN 0 6 10053171) 8 1 5.60293 1.9 
COMMENT                                   0.082322 1) 
COMMENT                             #616=(CLabel (CWidget 0 (0 0) 1 2 0 0 #338# 0 100) 
COMMENT                                   (LOGPEN 0 0 13408563) 1 
COMMENT                                   (LOGFONT 38 14 0 0 400 0 0 0 0 3 2 1 18 
COMMENT                                    "Georgia") 1.74233 0.555556 0 
COMMENT                                   "{\\i Nde}I (1409)" "@N (@S)" 5 10.581 
COMMENT                                   12.1963 0 -10 4.69556 0.924127 #615#) 
COMMENT                             #617=(CScratch 
COMMENT                                   (CWidget 4 (1 #16# 4) 1 2 0 0 #346# 0 100) 
COMMENT                                   (LOGPEN 0 6 10053171) 8 1 4.65752 1.9 
COMMENT                                   0.082322 1) 
COMMENT                             #618=(CLabel (CWidget 0 (0 0) 1 2 0 0 #338# 0 100) 
COMMENT                                   (LOGPEN 0 0 13408563) 1 
COMMENT                                   (LOGFONT 38 14 0 0 400 0 0 0 0 3 2 1 18 
COMMENT                                    "Georgia") 1.74233 0.555556 0 
COMMENT                                   "{\\i Nde}I (3395)" "@N (@S)" 5 15.2328 
COMMENT                                   -15.681 0 -10 4.77049 0.924127 #617#) 
COMMENT                             #619=(CScratch 
COMMENT                                   (CWidget 5 (1 #16# 5) 1 2 0 0 #346# 0 100) 
COMMENT                                   (LOGPEN 0 6 10053171) 8 1 4.28669 1.9 
COMMENT                                   0.082322 1) 
COMMENT                             #620=(CLabel (CWidget 0 (0 0) 1 2 0 0 #338# 0 100) 
COMMENT                                   (LOGPEN 0 0 13408563) 1 
COMMENT                                   (LOGFONT 38 14 0 0 400 0 0 0 0 3 2 1 18 
COMMENT                                    "Georgia") 1.74233 0.555556 0 
COMMENT                                   "{\\i Nde}I (4174)" "@N (@S)" 5 14.3283 
COMMENT                                   -36.5889 0 -10 4.69556 0.924127 #619#) 
COMMENT                             #621=(CScratch 
COMMENT                                   (CWidget 6 (1 #16# 6) 1 2 0 0 #346# 0 100) 
COMMENT                                   (LOGPEN 0 6 10053171) 8 1 4.24575 1.9 
COMMENT                                   0.082322 1) 
COMMENT                             #622=(CLabel (CWidget 0 (0 0) 1 2 0 0 #338# 0 100) 
COMMENT                                   (LOGPEN 0 0 13408563) 1 
COMMENT                                   (LOGFONT 38 14 0 0 400 0 0 0 0 3 2 1 18 
COMMENT                                    "Georgia") 1.74233 0.555556 0 
COMMENT                                   "{\\i Nde}I (4260)" "@N (@S)" 5 14.2126 
COMMENT                                   -38.3313 0 -10 4.77049 0.924127 #621#) 
COMMENT                             #623=(CScratch 
COMMENT                                   (CWidget 7 (1 #16# 7) 1 2 0 0 #346# 0 100) 
COMMENT                                   (LOGPEN 0 6 10053171) 8 1 4.23766 1.9 
COMMENT                                   0.082322 1) 
COMMENT                             #624=(CLabel (CWidget 0 (0 0) 1 2 0 0 #338# 0 100) 
COMMENT                                   (LOGPEN 0 0 13408563) 1 
COMMENT                                   (LOGFONT 38 14 0 0 400 0 0 0 0 3 2 1 18 
COMMENT                                    "Georgia") 1.74233 0.555556 0 
COMMENT                                   "{\\i Nde}I (4277)" "@N (@S)" 5 14.099 
COMMENT                                   -40.0736 0 -10 4.77049 0.924127 #623#) 
COMMENT                             #625=(CScratch 
COMMENT                                   (CWidget 8 (1 #16# 8) 1 2 0 0 #346# 0 100) 
COMMENT                                   (LOGPEN 0 6 10053171) 8 1 1.58282 1.9 
COMMENT                                   0.082322 1) 
COMMENT                             #626=(CLabel (CWidget 0 (0 0) 1 2 0 0 #338# 0 100) 
COMMENT                                   (LOGPEN 0 0 13408563) 1 
COMMENT                                   (LOGFONT 38 14 0 0 400 0 0 0 0 3 2 1 18 
COMMENT                                    "Georgia") 1.74233 0.555556 0 
COMMENT                                   "{\\i Nde}I (9854)" "@N (@S)" 5 -14.6369 
COMMENT                                   6.96932 0 -10 4.77049 0.924127 #625#) 
COMMENT                             #627=(CScratch 
COMMENT                                   (CWidget 9 (1 #16# 9) 1 2 0 0 #346# 0 100) 
COMMENT                                   (LOGPEN 0 6 10053171) 8 1 0.74547 1.9 
COMMENT                                   0.082322 1) 
COMMENT                             #628=(CLabel (CWidget 0 (0 0) 1 2 0 0 #338# 0 100) 
COMMENT                                   (LOGPEN 0 0 13408563) 1 
COMMENT                                   (LOGFONT 38 14 0 0 400 0 0 0 0 3 2 1 18 
COMMENT                                    "Georgia") 1.74233 0.555556 0 
COMMENT                                   "{\\i Nde}I (11613)" "@N (@S)" 5 -11.285 
COMMENT                                   12.1963 0 -10 5.09519 0.924127 #627#)) 
COMMENT                            (CObjectList))) (CObjectList)) 
COMMENT               #629=(CGroupWidget (CWidget 14 (16 0) 1 2 0 0 Nil -809 100) 
COMMENT                     (CObjectList) (CObjectList)) 
COMMENT               #630=(CGroupWidget (CWidget 12 (0 0) 1 2 0 0 Nil -1228 100) 
COMMENT                     (CObjectList) (CObjectList))) (CObjectList))) 
COMMENT       (CSeqView 10 10 (CObjectList) (CObList) 1 (CObList)) (CObList) 17301624 
COMMENT       (CStringList) 35609348 268889064 (CObList)))
FEATURES             Location/Qualifiers
     CDS             9..30
                     /gene="UF"
                     /product="Primer"
                     /SECDrawAs="Gene"
                     /vntifkey="4"
                     /label=UF
     misc_feature    14..1522
                     /gene="Ubi-int"
                     /product="Promotor"
                     /SECDrawAs="Region"
                     /vntifkey="21"
                     /label=Ubi-int
     CDS             579..598
                     /gene="UF1"
                     /product="Primer"
                     /SECDrawAs="Gene"
                     /vntifkey="4"
                     /label=UF1
     misc_feature    1001..1520
                     /gene="Intron"
                     /product="Intron"
                     /SECDrawAs="Region"
                     /vntifkey="21"
                     /label=Intron
     CDS             complement(1499..1523)
                     /gene="UR"
                     /product="Primer"
                     /SECDrawAs="Gene"
                     /vntifkey="4"
                     /label=UR
     misc_feature    2291..2544
                     /gene="NOS-T"
                     /product="NOS-T"
                     /SECDrawAs="Region"
                     /vntifkey="21"
                     /label=NOS-T
     misc_marker     1529..2257
                     /vntifkey="22"
                     /label=eCFP-SKL
     misc_feature    complement(4063..5570)
                     /gene="Ubi-int"
                     /product="Promotor"
                     /SECDrawAs="Region"
                     /vntifkey="21"
                     /label=Ubi-int
     misc_feature    complement(4064..4583)
                     /gene="Intron"
                     /product="Intron"
                     /SECDrawAs="Region"
                     /vntifkey="21"
                     /label=Intron
     misc_feature    complement(3619..4036)
                     /gene="hpt"
                     /product="Hygromycin"
                     /SECDrawAs="Region"
                     /vntifkey="21"
                     /label=hpt
     misc_feature    complement(3430..3618)
                     /gene="STLS1"
                     /product="Intron STLS1"
                     /SECDrawAs="Region"
                     /vntifkey="21"
                     /label=STLS1
     misc_feature    complement(2822..3429)
                     /gene="hpt"
                     /product="Hygromycin"
                     /SECDrawAs="Region"
                     /vntifkey="21"
                     /label=hpt
     misc_feature    complement(2596..2797)
                     /gene="T35S"
                     /product="Terminator 35S"
                     /SECDrawAs="Region"
                     /vntifkey="21"
                     /label=T35S
     misc_feature    complement(13082..13105)
                     /gene="BR"
                     /product="right border"
                     /SECDrawAs="Region"
                     /vntifkey="21"
                     /label=BR
     misc_feature    complement(11850..12547)
                     /gene="ColE1"
                     /product="ColE1 ORI"
                     /SECDrawAs="Region"
                     /vntifkey="21"
                     /label=ColE1
     misc_feature    complement(7596..11301)
                     /gene="pVS1 ORI"
                     /product="pVS1 ORI"
                     /SECDrawAs="Region"
                     /vntifkey="21"
                     /label=pVS1\ORI
     CDS             complement(6402..7412)
                     /gene="Sm/Sp"
                     /product="Strep/Spec resistence"
                     /SECDrawAs="Gene"
                     /vntifkey="4"
                     /label=Sm/Sp
     misc_feature    complement(5858..5881)
                     /gene="BL"
                     /product="left border"
                     /SECDrawAs="Region"
                     /vntifkey="21"
                     /label=BL
BASE COUNT     3067 a      3539 c      3378 g      3194 t 
ORIGIN
        1 aggccttact aggctgcagt gcagcgtgac ccggtcgtgc ccctctctag agataatgag 
       61 cattgcatgt ctaagttata aaaaattacc acatattttt tttgtcacac ttgtttgaag 
      121 tgcagtttat ctatctttat acatatattt aaactttact ctacgaataa tataatctat 
      181 agtactacaa taatatcagt gttttagaga atcatataaa tgaacagtta gacatggtct 
      241 aaaggacaat tgagtatttt gacaacagga ctctacagtt ttatcttttt agtgtgcatg 
      301 tgttctcctt tttttttgca aatagcttca cctatataat acttcatcca ttttattagt 
      361 acatccattt agggtttagg gttaatggtt tttatagact aattttttta gtacatctat 
      421 tttattctat tttagcctct aaattaagaa aactaaaact ctattttagt ttttttattt 
      481 aataatttag atataaaata gaataaaata aagtgactaa aaattaaaca aatacccttt 
      541 aagaaattaa aaaaactaag gaaacatttt tcttgtttcg agtagataat gccagcctgt 
      601 taaacgccgt cgatcgacga gtctaacgga caccaaccag cgaaccagca gcgtcgcgtc 
      661 gggccaagcg aagcagacgg cacggcatct ctgtcgctgc ctctggaccc ctctcgagag 
      721 ttccgctcca ccgttggact tgctccgctg tcggcatcca gaaattgcgt ggcggagcgg 
      781 cagacgtgag ccggcacggc aggcggcctc ctcctcctct cacggcaccg gcagctacgg 
      841 gggattcctt tcccaccgct ccttcgcttt cccttcctcg cccgccgtaa taaatagaca 
      901 ccccctccac accctctttc cccaacctcg tgttgttcgg agcgcacaca cacacaacca 
      961 gatctccccc aaatccaccc gtcggcacct ccgcttcaag gtacgccgct cgtcctcccc 
     1021 ccccccccct ctctaccttc tctagatcgg cgttccggtc catggttagg gcccggtagt 
     1081 tctacttctg ttcatgtttg tgttagatcc gtgtttgtgt tagatccgtg ctgctagcgt 
     1141 tcgtacacgg atgcgacctg tacgtcagac acgttctgat tgctaacttg ccagtgtttc 
     1201 tctttgggga atcctgggat ggctctagcc gttccgcaga cgggatcgat ctaggatagg 
     1261 tatacatgtt gatgtgggtt ttactgatgc atatacatga tggcatatgc agcatctatt 
     1321 catatgctct aaccttgagt acctatctat tataataaac aagtatgttt tataattatt 
     1381 ttgatcttga tatacttgga tgatggcata tgcagcagct atatgtggat ttttttagcc 
     1441 ctgccttcat acgctattta tttgcttggt actgtttctt ttgtcgatgc tcaccctgtt 
     1501 gtttggtgtt acttctgcag gtactagtat ggtgagcaag ggcgaggagc tgttcaccgg 
     1561 ggtggtgccc atcctggtcg agctggacgg cgacgtaaac ggccacaagt tcagcgtgtc 
     1621 cggcgagggc gagggcgatg ccacctacgg caagctgacc ctgaagttca tctgcaccac 
     1681 cggcaagctg cccgtgccct ggcccaccct cgtgaccacc ctgacctggg gcgtgcagtg 
     1741 cttcagccgc taccccgacc acatgaagca gcacgacttc ttcaagtccg ccatgcccga 
     1801 aggctacgtc caggagcgca ccatcttctt caaggacgac ggcaactaca agacccgcgc 
     1861 cgaggtgaag ttcgagggcg acaccctggt gaaccgcatc gagctgaagg gcatcgactt 
     1921 caaggaggac ggcaacatcc tggggcacaa gctggagtac aactacatca gccacaacgt 
     1981 ctatatcacc gccgacaagc agaagaacgg catcaaggcc aacttcaaga tccgccacaa 
     2041 catcgaggac ggcagcgtgc agctcgccga ccactaccag cagaacaccc ccatcggcga 
     2101 cggccccgtg ctgctgcccg acaaccacta cctgagcacc cagtccgccc tgagcaaaga 
     2161 ccccaacgag aagcgcgatc acatggtcct gctggagttc gtgaccgccg ccgggatcac 
     2221 tctcggcatg gacgagctgt acaagagatc gaagctgtaa aagcttacgc gtgtcgactc 
     2281 gaatttcccc gatcgttcaa acatttggca ataaagtttc ttaagattga atcctgttgc 
     2341 cggtcttgcg atgattatca tataatttct gttgaattac gttaagcatg taataattaa 
     2401 catgtaatgc atgacgttat ttatgagatg ggtttttatg attagagtcc cgcaattata 
     2461 catttaatac gcgatagaaa acaaaatata gcgcgcaaac taggataaat tatcgcgcgc 
     2521 ggtgtcatct atgttactag atcgctcgac gcggccgcca tggcctctag tggatcagct 
     2581 tgcatgcctg caggtcactg gattttggtt ttaggaatta gaaattttat tgatagaagt 
     2641 attttacaaa tacaaataca tactaagggt ttcttatatg ctcaacacat gagcgaaacc 
     2701 ctataagaac cctaattccc ttatctggga actactcaca cattattctg gagaaaaata 
     2761 gagagagata gatttgtaga gagagactgg tgatttttgc ggactccggt cggcatctac 
     2821 tctattcctt tgccctcgga cgagtgctgg ggcgtcggtt tccactatcg gcgagtactt 
     2881 ctacacagcc atcggtccag acggccgcgc ttctgcgggc gatttgtgta cgcccgacag 
     2941 tcccggctcc ggatcggacg attgcgtcgc atcgaccctg cgcccaagct gcatcatcga 
     3001 aattgccgtc aaccaagctc tgatagagtt ggtcaagacc aatgcggagc atatacgccc 
     3061 ggagccgcgg cgatcctgca agctccggat gcctccgctc gaagtagcgc gtctgctgct 
     3121 ccatacaagc caaccacggc ctccagaaga agatgttggc gacctcgtat tgggaatccc 
     3181 cgaacatcgc ctcgctccag tcaatgaccg ctgttatgcg gccattgtcc gtcaggacat 
     3241 tgttggagcc gaaatccgcg tgcacgaggt gccggacttc ggggcagtcc tcggcccaaa 
     3301 gcatcagctc atcgagagcc tgcgcgacgg acgcactgac ggtgtcgtcc atcacagttt 
     3361 gccagtgata cacatgggga tcagcaatcg cgcatatgaa atcacgccat gtagtgtatt 
     3421 gaccgatacc tgcacatcaa caaattttgg tcatatatta gaaaagttat aaattaaaat 
     3481 atacacactt ataaactaca gaaaagcaat tgctatatac tacattcttt tattttgaaa 
     3541 aaaatatttg aaatattata ttactactaa ttaatgataa ttattatata tatatcaaag 
     3601 gtagaagcag aaacttacct tgcggtccga atgggccgaa cccgctcgtc tggctaagat 
     3661 cggccgcagc gatcgcatcc atggcctccg cgaccggctg cagaacagcg ggcagttcgg 
     3721 tttcaggcag gtcttgcaac gtgacaccct gtgcacggcg ggagatgcaa taggtcaggc 
     3781 tctcgctgaa ttccccaatg tcaagcactt ccggaatcgg gagcgcggcc gatgcaaagt 
     3841 gccgataaac ataacgatct ttgtagaaac catcggcgca gctatttacc cgcaggacat 
     3901 atccacgccc tcctacatcg aagctgaaag cacgagattc ttcgccctcc gagagctgca 
     3961 tcaggtcgga gacgctgtcg aacttttcga tcagaaactt ctcgacagac gtcgcggtga 
     4021 gttcaggctt tttcatatct tattgccccc cggggccctc gacctgcaga agtaacacca 
     4081 aacaacaggg tgagcatcga caaaagaaac agtaccaagc aaataaatag cgtatgaagg 
     4141 cagggctaaa aaaatccaca tatagctgct gcatatgcca tcatccaagt atatcaagat 
     4201 caaaataatt ataaaacata cttgtttatt ataatagata ggtactcaag gttagagcat 
     4261 atgaatagat gctgcatatg ccatcatgta tatgcatcag taaaacccac atcaacatgt 
     4321 atacctatcc tagatcgatc ccgtctgcgg aacggctaga gccatcccag gattccccaa 
     4381 agagaaacac tggcaagtta gcaatcagaa cgtgtctgac gtacaggtcg catccgtgta 
     4441 cgaacgctag cagcacggat ctaacacaaa cacggatcta acacaaacat gaacagaagt 
     4501 agaactaccg ggccctaacc atggaccgga acgccgatct agagaaggta gagagggggg 
     4561 gggggggagg acgagcggcg taccttgaag cggaggtgcc gacgggtgga tttgggggag 
     4621 atctggttgt gtgtgtgtgc gctccgaaca acacgaggtt ggggaaagag ggtgtggagg 
     4681 gggtgtctat ttattacggc gggcgaggaa gggaaagcga aggagcggtg ggaaaggaat 
     4741 cccccgtagc tgccggtgcc gtgagaggag gaggaggccg cctgccgtgc cggctcacgt 
     4801 ctgccgctcc gccacgcaat ttctggatgc cgacagcgga gcaagtccaa cggtggagcg 
     4861 gaactctcga gaggggtcca gaggcagcga cagagatgcc gtgccgtctg cttcgcttgg 
     4921 cccgacgcga cgctgctggt tcgctggttg gtgtccgtta gactcgtcga tcgacggcgt 
     4981 ttaacaggct ggcattatct actcgaaaca agaaaaatgt ttccttagtt tttttaattt 
     5041 cttaaagggt atttgtttaa tttttagtca ctttatttta ttctatttta tatctaaatt 
     5101 attaaataaa aaaactaaaa tagagtttta gttttcttaa tttagaggct aaaatagaat 
     5161 aaaatagatg tactaaaaaa attagtctat aaaaaccatt aaccctaaac cctaaatgga 
     5221 tgtactaata aaatggatga agtattatat aggtgaagct atttgcaaaa aaaaaggaga 
     5281 acacatgcac actaaaaaga taaaactgta gagtcctgtt gtcaaaatac tcaattgtcc 
     5341 tttagaccat gtctaactgt tcatttatat gattctctaa aacactgata ttattgtagt 
     5401 actatagatt atattattcg tagagtaaag tttaaatata tgtataaaga tagataaact 
     5461 gcacttcaaa caagtgtgac aaaaaaaata tgtggtaatt ttttataact tagacatgca 
     5521 atgctcatta tctctagaga ggggcacgac cgggtcacgc tgcactgcag actactagag 
     5581 ccgatcgtga agtttctcat ctaagccccc atttggacgt gaatgtagac acgtcgaaat 
     5641 aaagatttcc gaattagaat aatttgttta ttgctttcgc ctataaatac gacggatcgt 
     5701 aatttgtcgt tttatcaaaa tgtactttca ttttataata acgctgcgga catctacatt 
     5761 tttgaattga aaaaaaattg gtaattactc tttctttttc tccatattga ccatcatact 
     5821 cattgctgat ccatgtagat ttcccggaca tgaagccatt tacaattgaa tatatcctgc 
     5881 cgccgctgcc gctttgcacc cggtggagct tgcatgttgg tttctacgca gaactgagcc 
     5941 ggttaggcag ataatttcca ttgagaactg agccatgtgc accttccccc caacacggtg 
     6001 agcgacgggg caacggagtg atccacatgg gacttttaaa catcatccgt cggatggcgt 
     6061 tgcgagagaa gcagtcgatc cgtgagatca gccgacgcac cgggcaggcg cgcaacacga 
     6121 tcgcaaagta tttgaacgca ggtacaatcg agccgacgtt cacgcggaac gaccaagcaa 
     6181 gctatgttgc gattacttcg ccaactattg cgataacaag aaaaagccag cctttcatga 
     6241 tatatctccc aatttgtgta gggcttatta tgcacgctta aaaataataa aagcagactt 
     6301 gacctgatag tttggctgtg agcaattatg tgcttagtgc atctaacgct tgagttaagc 
     6361 cgcgccgcga agcggcgtcg gcttgaacga attgttagac attatttgcc gactaccttg 
     6421 gtgatctcgc ctttcacgta gtggacaaat tcttccaact gatctgcgcg cgaggccaag 
     6481 cgatcttctt cttgtccaag ataagcctgt ctagcttcaa gtatgacggg ctgatactgg 
     6541 gccggcaggc gctccattgc ccagtcggca gcgacatcct tcggcgcgat tttgccggtt 
     6601 actgcgctgt accaaatgcg ggacaacgta agcactacat ttcgctcatc gccagcccag 
     6661 tcgggcggcg agttccatag cgttaaggtt tcatttagcg cctcaaatag atcctgttca 
     6721 ggaaccggat caaagagttc ctccgccgct ggacctacca aggcaacgct atgttctctt 
     6781 gcttttgtca gcaagatagc cagatcaatg tcgatcgtgg ctggctcgaa gatacctgca 
     6841 agaatgtcat tgcgctgcca ttctccaaat tgcagttcgc gcttagctgg ataacgccac 
     6901 ggaatgatgt cgtcgtgcac aacaatggtg acttctacag cgcggagaat ctcgctctct 
     6961 ccaggggaag ccgaagtttc caaaaggtcg ttgatcaaag ctcgccgcgt tgtttcatca 
     7021 agccttacgg tcaccgtaac cagcaaatca atatcactgt gtggcttcag gccgccatcc 
     7081 actgcggagc cgtacaaatg tacggccagc aacgtcggtt cgagatggcg ctcgatgacg 
     7141 ccaactacct ctgatagttg agtcgatact tcggcgatca ccgcttccct catgatgttt 
     7201 aactttgttt tagggcgact gccctgctgc gtaacatcgt tgctgctcca taacatcaaa 
     7261 catcgaccca cggcgtaacg cgcttgctgc ttggatgccc gaggcataga ctgtacccca 
     7321 aaaaaacagt cataacaagc catgaaaacc gccactgcgc cgttaccacc gctgcgttcg 
     7381 gtcaaggttc tggaccagtt gcgtgagcgc atacgctact tgcattacag cttacgaacc 
     7441 gaacaggctt atgtccactg ggttcgtgcc ttcatccgtt tccacggtgt gcgtcacccg 
     7501 gcaaccttgg gcagcagcga agtcgaggca tttctgtcct ggctggcgaa cgagcgcaag 
     7561 gtttcggtct ccacgcatcg tcaggcatac ccaccggtgc cttgatgtgg gcgccggcgg 
     7621 tcgagtggcg acggcgcggc ttgtccgcgc cctggtagat tgcctggccg taggccagcc 
     7681 atttttgagc ggccagcggc cgcgataggc cgacgcgaag cggcggggcg tagggagcgc 
     7741 agcgaccgaa gggtaggcgc tttttgcagc tcttcggctg tgcgctggcc agacagttat 
     7801 gcacaggcca ggcgggtttt aagagtttta ataagtttta aagagtttta ggcggaaaaa 
     7861 tcgccttttt tctcttttat atcagtcact tacatgtgtg accggttccc aatgtacggc 
     7921 tttgggttcc caatgtacgg gttccggttc ccaatgtacg gctttgggtt cccaatgtac 
     7981 gtgctatcca caggaaagag accttttcga cctttttccc ctgctagggc aatttgccct 
     8041 agcatctgct ccgtacatta ggaaccggcg gatgcttcgc cctcgatcag gttgcggtag 
     8101 cgcatgacta ggatcgggcc agcctgcccc gcctcctcct tcaaatcgta ctccggcagg 
     8161 tcatttgacc cgatcagctt gcgcacggtg aaacagaact tcttgaactc tccggcgctg 
     8221 ccactgcgtt cgtagatcgt cttgaacaac catctggctt ctgccttgcc tgcggcgcgg 
     8281 cgtgccaggc ggtagagaaa acggccgatg ccgggatcga tcaaaaagta atcggggtga 
     8341 accgtcagca cgtccgggtt cttgccttct gtgatctcgc ggtacatcca atcagctagc 
     8401 tcgatctcga tgtactccgg ccgcccggtt tcgctcttta cgatcttgta gcggctaatc 
     8461 aaggcttcac cctcggatac cgtcaccagg cggccgttct tggccttctt cgtacgctgc 
     8521 atggcaacgt gcgtggtgtt taaccgaatg caggtttcta ccaggtcgtc tttctgcttt 
     8581 ccgccatcgg ctcgccggca gaacttgagt acgtccgcaa cgtgtggacg gaacacgcgg 
     8641 ccgggcttgt ctcccttccc ttcccggtat cggttcatgg attcggttag atgggaaacc 
     8701 gccatcagta ccaggtcgta atcccacaca ctcgccatgc cggccggccc tgcggaaacc 
     8761 tctacgtgcc cgtctggaag ctcgtagcgg atcacctcgc cagctcgtcg gtcacgcttc 
     8821 gacagacgga aaacggccac gtccatgatg ctgcgactat cgcgggtgcc cacgtcatag 
     8881 agcatcggaa cgaaaaaatc tggttgctcg tcgcccttgg gcggcttcct aatcgacggc 
     8941 gcaccggctg ccggcggttg ccgggattct ttgcggattc gatcagcggc cgcttgccac 
     9001 gattcaccgg ggcgtgcttc tgcctcgatg cgttgccgct gggcggcctg cgccgccttc 
     9061 aacttctcca ccaggtcatc acccagcgcc gcgccgattt gtaccgggcc ggatggtttg 
     9121 cgaccgctca cgccgattcc tcgggcttgg gggttccagt gccattgcag ggccggcaga 
     9181 caacccagcc gcttacgcct ggccaaccgc ccgttcctcc acacatgggg cattccacgg 
     9241 cgtcggtgcc tggttgttct tgattttcca tgccgcctcc tttagccgct aaaattcatc 
     9301 tactcattta ttcatttgct catttactct ggtagctgcg cgatgtattc agatagcagc 
     9361 tcggtaatgg tcttgccttg gcgtaccgcg tacatcttca gcttggtgtg atcctccgcc 
     9421 ggcaactgaa agttgacccg cttcatggct ggcgtgtctg ccaggctggc caacgttgca 
     9481 gccttgctgc tgcgtgcgct cggacggccg gcacttagcg tgtttgtgct tttgctcatt 
     9541 ttctctttac ctcattaact caaatgagtt ttgatttaat ttcagcggcc agcgcctgga 
     9601 cctcgcgggc agcgtcgccc tcgggttctg attcaagaac ggttgtgccg gcggcggcag 
     9661 tgcctgggta gctcacgcgc tgcgtgatac gggactcaag aatgggcagc tcgtacccgg 
     9721 ccagcgcctc ggcaacctca ccgccgatgc gcgtgccttt gatcgcccgc gacacgacaa 
     9781 aggccgcttg tagccttcca tccgtgacct caatgcgctg cttaaccagc tccaccaggt 
     9841 cggcggtggc ccatatgtcg taagggcttg gctgcaccgg aatcagcacg aagtcggctg 
     9901 ccttgatcgc ggacacagcc aagtccgccg cctggggcgc tccgtcgatc actacgaagt 
     9961 cgcgccggcc gatggccttc acgtcgcggt caatcgtcgg gcggtcgatg ccgacaacgg 
    10021 ttagcggttg atcttcccgc acggccgccc aatcgcgggc actgccctgg ggatcggaat 
    10081 cgactaacag aacatcggcc ccggcgagtt gcagggcgcg ggctagatgg gttgcgatgg 
    10141 tcgtcttgcc tgacccgcct ttctggttaa gtacagcgat aaccttcatg cgttcccctt 
    10201 gcgtatttgt ttatttactc atcgcatcat atacgcagcg accgcatgac gcaagctgtt 
    10261 ttactcaaat acacatcacc tttttagacg gcggcgctcg gtttcttcag cggccaagct 
    10321 cgccggccag gccgcgagct tggcatcaga caaaccggcc aggatttcat gcagccgcac 
    10381 ggttgagacg tgcgcgggcg gctcgaacac gtacccggcc gcgatcatct ccgcctcgat 
    10441 ctcttcggta atgaaaaacg gttcgtcctg gccgtcctgg tgcggtttca tgcttgttcc 
    10501 tcttggcgtt cattctcggc ggccgccagg gcgtcggcct cggtcaatgc gtcctcacgg 
    10561 aaggcaccgc gccgcctggc ctcggtgggc gtcacttcct cgctgcgctc aagtgcgcgg 
    10621 tacagggtcg agcgatgcac gccaagcagt gcagccgcct ctttcacggt gcggccttcc 
    10681 tggtcgatca gctcgcgggc gtgcgcgatc tgtgccgggg tgagggtagg gcgggggcca 
    10741 aacttcacgc ctcgcgcctt ggcggcctcg cgcccgctcc gggtgcggtc gatgattagg 
    10801 gaacgctcga actcggcaat gccggcgaac acggtcaaca ccatgcggcc ggccggcgtg 
    10861 gtggtgtcgg cccacggctc tgccaggcta cgcaggcccg cgccggcctc ctggatgcgc 
    10921 tcggcaatgt ccagtaggtc gcgggtgctg cgggccaggc ggtctagcct ggtcactgtc 
    10981 acaacgtcgc cagggcgtag gtggtcaagc atcctggcca gctccgggcg gtcgcgcctg 
    11041 gtgccggtga tcttctcgga aaacagcttg gtgcagccgg ccgcgtgcag ttcggcccgt 
    11101 tggttggtca agtcctggtc gtcggtgctg acgcgggcat agcccagcag gccagcggcg 
    11161 gcgctcttgt tcatggcgta atgtctccgg ttctagtcgc aagtattcta ctttatgcga 
    11221 ctaaaacacg cgacaagaaa acgccaggaa aagggcaggg cggcagcctg tcgcgtaact 
    11281 taggacttgt gcgacatgtc gttttcagaa gacggctgca ctgaacgtca gaagccgact 
    11341 gcactatagc agcggagggg ttggatcgac ctcgacgtac ccctgcctcg cgcgtttcgg 
    11401 tgatgacggt gaaaacctct gacacatgca gctcccggag acggtcacag cttgtctgta 
    11461 agcggatgcc gggagcagac aagcccgtca gggcgcgtca gcgggtgttg gcgggtgtcg 
    11521 gggcgcagcc atgacccagt cacgtagcga tagcggagtg tatactggct taactatgcg 
    11581 gcatcagagc agattgtact gagagtgcac catatgcggt gtgaaatacc gcacagatgc 
    11641 gtaaggagaa aataccgcat caggcgctct tccgcttcct cgctcactga ctcgctgcgc 
    11701 tcggtcgttc ggctgcggcg agcggtatca gctcactcaa aggcggtaat cggttatcca 
    11761 cagaatcagg ggataacgca ggaaagaaca tgtgagcaaa aggccagcaa aaggccagga 
    11821 accgtaaaaa ggccgcgttg ctggcgtttt tccataggct ccgcccccct gacgagcatc 
    11881 acaaaaatcg acgctcaagt cagaggtggc gaaacccgac aggactataa agataccagg 
    11941 cgtttccccc tggaagctcc ctcgtgcgct ctcctgttcc gaccctgccg cttaccggat 
    12001 acctgtccgc ctttctccct tcgggaagcg tggcgctttc tcatagctca cgctgtaggt 
    12061 atctcagttc ggtgtaggtc gttcgctcca agctgggctg tgtgcacgaa ccccccgttc 
    12121 agcccgaccg ctgcgcctta tccggtaact atcgtcttga gtccaacccg gtaagacacg 
    12181 acttatcgcc actggcagca gccactggta acaggattag cagagcgagg tatgtaggcg 
    12241 gtgctacaga gttcttgaag tggtggccta actacggcta cactagaaga acagtatttg 
    12301 gtatctgcgc tctgctgaag ccagttacct tcggaaaaag agttggtagc tcttgatccg 
    12361 gcaaacaaac caccgctggt agcggtggtt tttttgtttg caagcagcag attacgcgca 
    12421 gaaaaaaagg atctcaagaa gatcctttga tcttttctac ggggtctgac gctcagtgga 
    12481 acgaaaactc acgttaaggg attttggtca tgagattatc aaaaaggatc ttcacctaga 
    12541 tccttttcgg cgtccacatc aacggcgtcg gcggcgactg cccaggcaag accgagatgc 
    12601 accgcgatat cttgctgcgt tcggatattt tcgtggagtt cccgccacag acccggattg 
    12661 aaggcgagat ccagcaactc gcgccagatc atcctgtgac ggaactttgg cgcgtgatga 
    12721 ctggccagga cgtcggccga aagagcgaca agcagatcac gcttttcgac agcgtcggat 
    12781 ttgcgatcga ggatttttcg gcgctgcgct acgtccgcga ccgcgttgag ggatcaagcc 
    12841 acagcagccc actcgacctt ctagccgacc cagacgagcc aagggatctt tttggaatgc 
    12901 tgctccgtcg tcaggctttc cgacgtttgg gtggttgaac agaagtcatt atcgcacgga 
    12961 atgccaagca ctcccgaggg gaaccctgtg gttggcatgc acatacaaat ggacgaacgg 
    13021 ataaaccttt tcacgccctt ttaaatatcc gattattcta ataaacgctc ttttctctta 
    13081 ggtttacccg ccaatatatc ctgtcaaaca ctgatagttt aaaccgaagg cgggaaacga 
    13141 caatctgatc gggtaccggg cccaagatct ggccctta 
//
