# Supplementary material for: A complete toolset for the study of Ustilago bromivora and Brachypodium sp. as a fungal-temperate grass pathosystem
Source: eLife. 2016 Nov 11;5:e20522. doi: 10.7554/eLife.20522 (PMC5106213; doi:10.7554/eLife.20522)
Supplement: Supplementary file 2. — Plasmid maps are provided as gb/gbk files. DOI: http://dx.doi.org/10.7554/eLife.20522.028 [file elife-20522-supp2.zip › p123UB-GFP.gbk]

LOCUS       pUB123      6298 bp    DNA     circular UNA 24-JUL-2013
COMMENT     This file is created by Vector NTI
            http://www.invitrogen.com/
FEATURES             Location/Qualifiers
     CDS             181..1071
                     /vntifkey="4"
                     /label="CBX UB"
     misc_feature    1870..2765
                     /gene="Po2tef"
                     /product="O2tef promoter"
                     /SECDrawAs="Region"
                     /SECStyleId=1
                     /vntifkey="21"
                     /label=Po2tef
     CDS             2767..3486
                     /gene="eGFP"
                     /product="eGFP"
                     /SECDrawAs="Gene"
                     /SECStyleId=1
                     /vntifkey="4"
                     /label=eGFP
     misc_feature    3488..3781
                     /gene="Tnos"
                     /product="nos-terminator"
                     /SECDrawAs="Region"
                     /SECStyleId=1
                     /vntifkey="21"
                     /label=Tnos
     CDS             complement(4849..5709)
                     /gene="bla"
                     /product="betaLactamase,  Ampicillin resistance gene"
                     /SECDrawAs="Gene"
                     /SECStyleId=1
                     /vntifkey="4"
                     /label=bla
ORIGIN
        1 CTACGACTTT GCACACCACA AAGTGTGCGG GGAGCAAAGG AGCCGATCTT GGTCGCGCGC
       61 AAAGCCAAGG AGTCTTGAAC CTGAGAGTGT GCGTGTCTTG TGACGCTTGC CCTTCTGTAC
      121 TTTGCTGTGA CACTACCACC ACATCTGTCT TGGCTTTTTG TTCATACATC CACACCGACC
      181 ATGTCGCTAT TCAACGTCAG CAGCGGTCTT CGTGCCGTCA TCCGACCTAC CATTGCAAGC
      241 TCTTCGCGAG CCACCGCCGC CTTCTCAACA ACAGCGGCAG CACGTCTTGC CACGCCCACC
      301 AACGACAGCA ACGTCGGCAG CTCTGGAAAA CCTCAGCACT TGAAGCAGTT CAAGATCTAC
      361 CGATGGAACC CCGACAAGCC ATCAGAGAAG CCTCGTCTTC AGTCATACAC CTTGGACCTC
      421 AACCAGACCG GACCAATGGT GCTCGACGCT TTGATCAAGA TCAAGAACGA GATCGACCCT
      481 ACCTTGACCT TCCGTCGTTC GTGCCGAGAG GGTATTTGCG GTTCATGCGC TATGAACATT
      541 GACGGTGTCA ACACCCTTGC CTGCCTCTGC CGCATCGACA AGGCTAACGA CACCAAGATC
      601 TACCCCCTCC CACACATGTA CATCGTCAAG GACCTTGTTC CTGACTTGAC TCAGTTCTAC
      661 AAGCAGTACC GATCCATCGA GCCTTTCCTC AAGTCCAAGA ACGTTCCTTC TGAGGGTGAG
      721 CACTTGCAGT CGCCCGAAGA GCGTCGTCGT CTAGATGGTC TTTACGAGTG CATCCTTTGC
      781 GCATGCTGCT CCACATCCTG TCCATCGTAC TGGTGGAACC AGGACGAGTA CCTTGGTCCT
      841 GCCGTGTTGA TGCAGGCTTA CCGATGGATG GCCGACTCTC GTGATGACTT TGGTGAGGAG
      901 CGAAGACAGA AGTTGGAGAA CACCTTCTCG CTCTACCGTT GCCTCACCAT CATGAACTGC
      961 TCCAGGACCT GCCCTAAGAA TCTCAACCCC GCCAAGGCCA TTGCTCAGAT CAAGAAGGAC
     1021 ATGGCGGTCG GTGCACCCAA GGCCTCCGAG CGTCCTATCA TGGCCTCGTC GTAATCTTGA
     1081 TATATCATAT CGTTCTTTCC TCAGCACTTC TTTTGTCAAT TTCAAAAGTA TCTAATTGCA
     1141 TTCAACTCCG CTTGTGGTTT GTTGTTCAGT GAGAGTGGAA ACGCTACGGG CAAGATGAGG
     1201 GCAGTGTTCT GGCGACGGAA AAGTGTGCAA GTGTCTGGCC TGCGTCCTCG CTGGTTCCAG
     1261 CAGCCGATGC AGGACGTGTA CCTAGCGATT TCTTCGACAG CCTATTGTGG CAGCCGCGAT
     1321 TCGCCACAAT CGTACGAAAG CGAGACGAGT TGAGCGAAGA TCCCCATTAT TGAAGCATTT
     1381 ATCAGGGTTA TTGTCTCATG AGCGGATACA TATTTGAATG TATTTAGAAA AATAAACAAA
     1441 TAGGGGTTCC GCGCACATTT CCCCGAAAAG TGCCACCTGA CGTCTAAGAA ACCATTATTA
     1501 TCATGACATT AACCTATAAA AATAGGCGTA TCACGAGGCC CTTTCGTCTC GCGCGTTTCG
     1561 GTGATGACGG TGAAAACCTC TGACACATGC AGCTCCCGGA GACGGTCACA GCTTGTCTGT
     1621 AAGCGGATGC CGGGAGCAGA CAAGCCCGTC AGGGCGCGTC AGCGGGTGTT GGCGGGTGTC
     1681 GGGGCTGGCT TAACTATGCG GCATCAGAGC AGATTGTACT GAGAGTGCAC CATATGGACA
     1741 TATTGTCGTT AGAACGCGGC TACAATTAAT ACATAACCTT ATGTATCATA CACATACGAT
     1801 TTAGGTGACA CTATAGAACT CGAGCAGCTG AAGCTTGCAT GCCTGCAGGT CGAAATTCGA
     1861 GCTCGGTACC CGTACCGAGC TCGACTTTCA CTTTTCTCTA TCACTGATAG GGAGTGGTAA
     1921 ACTCGACTTT CATTTTCTCT ATCACTGATA GGGAGTGGTA AACTCGACTT TCACTTTTCT
     1981 CTATCACTGA TAGGGAGTGG TAAACTCGAC TTTCACTTTT CTCTATCACG GATAGGGAGT
     2041 GGTAAACTCG ACTTTCACTT TTCTCTATCA CTGATAGGGA GTGGTAAACT CGACTTTCAC
     2101 TTTTCTCTAT CACTGATAGG GAGTGGTAAA CTCGACTTTC ACTTTTCTCT ATCACTGATA
     2161 GGGAGTGGTA AACTCGAGTA CCGAGCTCGA CTTTCACTTT TCTCTATCAC TGATAGGGAG
     2221 TGGTAAACTC GACTTTCATT TTCTCTATCA CTGATAGGGA GTGGTAAACT CGACTTTCAC
     2281 TTTTCTCTAT CACTGATAGG GAGTGGTAAA CTCGACTTTC ACTTTTCTCT ATCACGGATA
     2341 GGGAGTGGTA AACTCGACTT TCACTTTTCT CTATCACTGA TAGGGAGTGG TAAACTCGAC
     2401 TTTCACTTTT CTCTATCACT GATAGGGAGT GGTAAACTCG ACTTTCACTT TTCTCTATCA
     2461 CTGATAGGGA GTGGTAAACT CGAGGGGATC AATTCGACCA ATGAGGCGCG AGACGAGGGG
     2521 ACGCTGGAAG TTGAGGCGCA AGAAAATTTT TCTCTGGTTC TGCGCGGCAG AGACGACCAG
     2581 ATTCGCCCGC TTTCTTCTGC GTTGGGTGCC TCTTTTGGGT GCCAGACTTT GTGTGTGCGC
     2641 CAGCGAGACG TTCCAATAAA GGGCGCTGTC TCGGCACTAT CTTTCTTTCT TTCCTCATAC
     2701 ATCGTATCAT ACCATACACA GACAACATCA TCCACGGGAT CCCCCGGGCT GCAGGAATTC
     2761 GATCCCATGG TGAGCAAGGG CGAGGAGCTG TTCACCGGGG TGGTGCCCAT CCTGGTCGAG
     2821 CTGGACGGCG ACGTAAACGG CCACAAGTTC AGCGTGTCCG GCGAGGGCGA GGGCGATGCC
     2881 ACCTACGGCA AGCTGACCCT GAAGTTCATC TGCACCACCG GCAAGCTGCC CGTGCCCTGG
     2941 CCCACCCTCG TGACCACCCT GACCTACGGC GTGCAGTGCT TCAGCCGCTA CCCCGACCAC
     3001 ATGAAGCAGC ACGACTTCTT CAAGTCCGCC ATGCCCGAAG GCTACGTCCA GGAGCGCACC
     3061 ATCTTCTTCA AGGACGACGG CAACTACAAG ACCCGCGCCG AGGTGAAGTT CGAGGGCGAC
     3121 ACCCTGGTGA ACCGCATCGA GCTGAAGGGC ATCGACTTCA AGGAGGACGG CAACATCCTG
     3181 GGGCACAAGC TGGAGTACAA CTACAACAGC CACAACGTCT ATATCATGGC CGACAAGCAG
     3241 AAGAACGGCA TCAAGGTGAA CTTCAAGATC CGCCACAACA TCGAGGACGG CAGCGTGCAG
     3301 CTCGCCGACC ACTACCAGCA GAACACCCCC ATCGGCGACG GCCCCGTGCT GCTGCCCGAC
     3361 AACCACTACC TGAGCACCCA GTCCGCCCTG AGCAAAGACC CCAACGAGAA GCGCGATCAC
     3421 ATGGTCCTGC TGGAGTTCGT GACCGCCGCC GGGATCACTC TCGGCATGGA CGAGCTGTAC
     3481 AAGTAAAGCG GCCGCCCGGC TGCAGATCGT TCAAACATTT GGCAATAAAG TTTCTTAAGA
     3541 TTGAATCCTG TTGCCGGTCT TGCGATGATT ATCATATAAT TTCTGTTGAA TTACGTTAAG
     3601 CATGTAATAA TTAACATGTA ATGCATGACG TTATTTATGA GATGGGTTTT TATGATTAGA
     3661 GTCCCGCAAT TATACATTTA ATACGCGATA GAAAACAAAA TATAGCGCGC AAACTAGGAT
     3721 AAATTATCGC GCGCGGTGTC ATCTATGTTA CTAGATCCGA TGATAAGCTG TCAAACATGA
     3781 GAATTCATCG ATGATATCAG ATCTGCCGGT CTCCCTATAG TGAGTCGTAT TAATTTCGAT
     3841 AAGCCAGGTT AACCTGCATT AATGAATCGG CCAACGCGCG GGGAGAGGCG GTTTGCGTAT
     3901 TGGGCGCTCT TCCGCTTCCT CGCTCACTGA CTCGCTGCGC TCGGTCGTTC GGCTGCGGCG
     3961 AGCGGTATCA GCTCACTCAA AGGCGGTAAT ACGGTTATCC ACAGAATCAG GGGATAACGC
     4021 AGGAAAGAAC ATGTGAGCAA AAGGCCAGCA AAAGGCCAGG AACCGTAAAA AGGCCGCGTT
     4081 GCTGGCGTTT TTCCATAGGC TCCGCCCCCC TGACGAGCAT CACAAAAATC GACGCTCAAG
     4141 TCAGAGGTGG CGAAACCCGA CAGGACTATA AAGATACCAG GCGTTTCCCC CTGGAAGCTC
     4201 CCTCGTGCGC TCTCCTGTTC CGACCCTGCC GCTTACCGGA TACCTGTCCG CCTTTCTCCC
     4261 TTCGGGAAGC GTGGCGCTTT CTCAATGCTC ACGCTGTAGG TATCTCAGTT CGGTGTAGGT
     4321 CGTTCGCTCC AAGCTGGGCT GTGTGCACGA ACCCCCCGTT CAGCCCGACC GCTGCGCCTT
     4381 ATCCGGTAAC TATCGTCTTG AGTCCAACCC GGTAAGACAC GACTTATCGC CACTGGCAGC
     4441 AGCCACTGGT AACAGGATTA GCAGAGCGAG GTATGTAGGC GGTGCTACAG AGTTCTTGAA
     4501 GTGGTGGCCT AACTACGGCT ACACTAGAAG GACAGTATTT GGTATCTGCG CTCTGCTGAA
     4561 GCCAGTTACC TTCGGAAAAA GAGTTGGTAG CTCTTGATCC GGCAAACAAA CCACCGCTGG
     4621 TAGCGGTGGT TTTTTTGTTT GCAAGCAGCA GATTACGCGC AGAAAAAAAG GATCTCAAGA
     4681 AGATCCTTTG ATCTTTTCTA CGGGGTCTGA CGCTCAGTGG AACGAAAACT CACGTTAAGG
     4741 GATTTTGGTC ATGAGATTAT CAAAAAGGAT CTTCACCTAG ATCCTTTTAA ATTAAAAATG
     4801 AAGTTTTAAA TCAATCTAAA GTATATATGA GTAAACTTGG TCTGACAGTT ACCAATGCTT
     4861 AATCAGTGAG GCACCTATCT CAGCGATCTG TCTATTTCGT TCATCCATAG TTGCCTGACT
     4921 CCCCGTCGTG TAGATAACTA CGATACGGGA GGGCTTACCA TCTGGCCCCA GTGCTGCAAT
     4981 GATACCGCGA GACCCACGCT CACCGGCTCC AGATTTATCA GCAATAAACC AGCCAGCCGG
     5041 AAGGGCCGAG CGCAGAAGTG GTCCTGCAAC TTTATCCGCC TCCATCCAGT CTATTAATTG
     5101 TTGCCGGGAA GCTAGAGTAA GTAGTTCGCC AGTTAATAGT TTGCGCAACG TTGTTGCCAT
     5161 TGCTACAGGC ATCGTGGTGT CACGCTCGTC GTTTGGTATG GCTTCATTCA GCTCCGGTTC
     5221 CCAACGATCA AGGCGAGTTA CATGATCCCC CATGTTGTGC AAAAAAGCGG TTAGCTCCTT
     5281 CGGTCCTCCG ATCGTTGTCA GAAGTAAGTT GGCCGCAGTG TTATCACTCA TGGTTATGGC
     5341 AGCACTGCAT AATTCTCTTA CTGTCATGCC ATCCGTAAGA TGCTTTTCTG TGACTGGTGA
     5401 GTACTCAACC AAGTCATTCT GAGAATAGTG TATGCGGCGA CCGAGTTGCT CTTGCCCGGC
     5461 GTCAATACGG GATAATACCG CGCCACATAG CAGAACTTTA AAAGTGCTCA TCATTGGAAA
     5521 ACGTTCTTCG GGGCGAAAAC TCTCAAGGAT CTTACCGCTG TTGAGATCCA GTTCGATGTA
     5581 ACCCACTCGT GCACCCAACT GATCTTCAGC ATCTTTTACT TTCACCAGCG TTTCTGGGTG
     5641 AGCAAAAACA GGAAGGCAAA ATGCCGCAAA AAAGGGAATA AGGGCGACAC GGAAATGTTG
     5701 AATACTCATA CTCTTCCTTT TTCAATATCG AGCACGTTGA TGGGATCGAT CCTAGAATAT
     5761 CAATCGAGCC ACCGTCAATT TCGAGCGCTA AGTGGAGTTG TCCGAGTCCC CGAATCACAA
     5821 GAATTAGGCT CGTGCTCTGT GAGATCTCTC GCGAAACCCA GATGAAGGAA AAAAATCGGA
     5881 AGATCGCGGA AGAAGTGGGG TTCGCATGGT CTAACATTGT CGCATTCCTC ACAGTTTCGG
     5941 CTGGAAACGG CAGGGACAAT CACGAGAAAT GCGCGACGAG TATTCAGTTG TCCAAAATTA
     6001 TGTCAGCTTG AAAGTTGGAA ACGGCGGAAG AAAATTCGTC AGGAGGGCGT TGCGGCTAGG
     6061 GTGAAGAACG GAGACAATTT CGGCTTTGAA ATTGGCTCGA CTCTGATTGG ATCATGACGC
     6121 ACTGCTGGTC CACAACCGTG TCGAAGGTGC CGTCTTTACT ACAGGTCCGC TGGAAGCAAA
     6181 ATGGAAAAAG CCGCTGGAGC CCGACTACAG AGCCGCCGTG TTTTGGTAAT CAGTCGGCAA
     6241 ATAGGTCAGC ACAGCGCAGC GTGACAGGTT CTTGCAATTT ACAGCACAGC TCGTCCGT
//
