# Supplementary material for: A complete toolset for the study of Ustilago bromivora and Brachypodium sp. as a fungal-temperate grass pathosystem
Source: eLife. 2016 Nov 11;5:e20522. doi: 10.7554/eLife.20522 (PMC5106213; doi:10.7554/eLife.20522)
Supplement: Supplementary file 2. — Plasmid maps are provided as gb/gbk files. DOI: http://dx.doi.org/10.7554/eLife.20522.028 [file elife-20522-supp2.zip › pNEBuC-GFP.gbk]

LOCUS       Expression_Clone_pDEST_pNEBuC-otefp-GW-HA_pEntry_GFP      6530 bp    DNA     circular UNA 09-SEP-2013
DEFINITION  attB1-attB2
ACCESSION   Expression Clone/pDEST pNEBuC-otefp-GW-HA/pEntry_GFP
SOURCE      Unknown (unknown)
  ORGANISM  Unknown
            Unknown
            Unclassified
FEATURES             Location/Qualifiers
     CDS             complement(227..1084)
                     /note="Oriinal location: complement(4423..5280)"
                     /label="beta lactamase (AmpR)"
     misc_feature    complement(1900..2787)
                     /note="Oriinal location: complement(6096..6983)"
                     /label=CBX-cassette
     promoter        3739..4616
                     /note="Oriinal location: 6534..7411"
                     /label=otef-P
     primer          4545..4564
                     /note="Oriinal location: 7340..7359"
                     /label="Primer 213"
     misc_feature    4718..4738
                     /label=attB1
     misc_feature    5461..5490
                     /note="Oriinal location: 721..750"
                     /label=HA-stop
     misc_feature    complement(5519..5539)
                     /label=attB2
     unsure          5526
                     /Design_Description="Mix Entry Clone pEntry_GFP and
                     Destination Vector pDEST pNEBuC-otefp-GW-HA in LR buffer
                     and TE buffers	Thaw, vortex and add LR Clonase enzyme (LR
                     Clonase Plus enzyme for multi-site Gateway). Incubate >=
                     1 hr. at 25�.	Add Proteinase K for 10 min at 37�.
                     Transform into DH5a E. coli cells (One Shot TOP10 for
                     multi-site Gateway) or any non-F' episome bearing strain.
                     Destination Vector and Entry Clone carry identical
                     resistance markers or Destination vector is not
                     adequately annotated.	Check annotation and if necessary
                     use a different vector or construct the Entry Clone from
                     a pDONR with different resistance.	Express in appropriate
                     host cells."
                     /label="Gateway Cloning Description"
     misc_feature    5545..5574
                     /note="Oriinal location: 3211..3240"
                     /label=HA-tag
ORIGIN
        1 GTGGTTTTTT TGTTTGCAAG CAGCAGATTA CGCGCAGAAA AAAAGGATCT CAAGAAGATC
       61 CTTTGATCTT TTCTACGGGG TCTGACGCTC AGTGGAACGA AAACTCACGT TAAGGGATTT
      121 TGGTCATGAG ATTATCAAAA AGGATCTTCA CCTAGATCCT TTTAAATTAA AAATGAAGTT
      181 TTAAATCAAT CTAAAGTATA TATGAGTAAA CTTGGTCTGA CAGTTACCAA TGCTTAATCA
      241 GTGAGGCACC TATCTCAGCG ATCTGTCTAT TTCGTTCATC CATAGTTGCC TGACTCCCCG
      301 TCGTGTAGAT AACTACGATA CGGGAGGGCT TACCATCTGG CCCCAGTGCT GCAATGATAC
      361 CGCGAGACCC ACGCTCACCG GCTCCAGATT TATCAGCAAT AAACCAGCCA GCCGGAAGGG
      421 CCGAGCGCAG AAGTGGTCCT GCAACTTTAT CCGCCTCCAT CCAGTCTATT AATTGTTGCC
      481 GGGAAGCTAG AGTAAGTAGT TCGCCAGTTA ATAGTTTGCG CAACGTTGTT GCCATTGCTA
      541 CAGGCATCGT GGTGTCACGC TCGTCGTTTG GTATGGCTTC ATTCAGCTCC GGTTCCCAAC
      601 GATCAAGGCG AGTTACATGA TCCCCCATGT TGTGCAAAAA AGCGGTTAGC TCCTTCGGTC
      661 CTCCGATCGT TGTCAGAAGT AAGTTGGCCG CAGTGTTATC ACTCATGGTT ATGGCAGCAC
      721 TGCATAATTC TCTTACTGTC ATGCCATCCG TAAGATGCTT TTCTGTGACT GGTGAGTACT
      781 CAACCAAGTC ATTCTGAGAA TAGTGTATGC GGCGACCGAG TTGCTCTTGC CCGGCGTCAA
      841 TACGGGATAA TACCGCGCCA CATAGCAGAA CTTTAAAAGT GCTCATCATT GGAAAACGTT
      901 CTTCGGGGCG AAAACTCTCA AGGATCTTAC CGCTGTTGAG ATCCAGTTCG ATGTAACCCA
      961 CTCGTGCACC CAACTGATCT TCAGCATCTT TTACTTTCAC CAGCGTTTCT GGGTGAGCAA
     1021 AAACAGGAAG GCAAAATGCC GCAAAAAAGG GAATAAGGGC GACACGGAAA TGTTGAATAC
     1081 TCATACTCTT CCTTTTTCAA TATTGTCATT CGTGATTCTA GTACTGTGGG TGGCTGCGAA
     1141 ACTCCTTCAC TCAATGAATT ACAATCATGA TTCGTGATTC GCACCGATCC CACCAGCCTC
     1201 TCGAGAAAAG GGGACTTGAA CATTCATGAT TCACGACCCT GTGATTCATG AATGCCATCC
     1261 GATCCAGAAC CGACTTGCTA CTCACGACTC AGACTGAATT TTTAAATGCC CTCATGATTT
     1321 GATTCATGAT CAGCAATGCC CTCATGATTT GATTCATGAT TCGCTGATCA CAGCGGTGAA
     1381 GAACGTAACC CATTCACGAT TCAGAAGGCA AGTACTGCTT CTTGCTCGGC TGCTTTGTTG
     1441 CTGCCGAGGC GGGCTAGCTT GCACAAAGAT CGAGGATCGG TAATATTATT GAAGCATTTA
     1501 TCAGGGTTAT TGTCTCATGA GCGGATACAT ATTTGAATGT ATTTAGAAAA ATAAACAAAT
     1561 AGGGGTTCCG CGCACATTTC CCCGAAAAGT GCCACCTGGC GGCCGCACGG GGATCTTCGC
     1621 TCAACTCGTC TCGCTTTCGT ACGATTGTGG CGAATCGCGG CTGCCACAAT AGGCTGTCGA
     1681 AGAAATCGCT AGGTACACGT CCTGCATCGG CTGCTGGAAC CAGCGAGGAC GCAGGCCAGA
     1741 CACTTGCACA CTTTTCCGTC GCCAGAACAC TGCCCTCATC TTGCCCGTAG CGTTTCCACT
     1801 CTCACTGAAC AACAAACCAC AAGCGGAGTT GAATGCAATT AGATACTTTT GAAATTGACA
     1861 AAAGAAGTGC TGAGGAAAGA ACGATATGAT ATATCAAGAT TACGACGAAG CCATGATAGG
     1921 GCGCTCGGAA GCCTTGGGTG CGCCGACGGC CATGTCCTTC TTGATCTGTG CAATTGCCTT
     1981 ACCAGGGTTG AGGTTCTTGG GGCAGGTCCT GGAGCAGTTC ATGATGGTAA GGCATCGGTA
     2041 GAGCGAAAAG GTGTTCTCGA GCTTCTGTCT TCGCTCCTCA CCAAAGTCGT CACGCGAGTC
     2101 GGCCATCCAT CGGTACGCCT GCATGAGCAC GGCGGGGCCA AGGTACTCGT CCTGATTCCA
     2161 CCAGTAAGAG GGGCAGGATG TGGAGCAGCA CGCGCACAGA ATGCACTCGT ACAGACCGTC
     2221 GAGTCGACGA CGCTCCTCGG GCGACTGAAG ATGTTCACCC TCAGAAGGGG TGTTGTTGGA
     2281 CTTGAGGAAA GGCTCGATGG ATCGGTACTG CTTGTAGAAC TGGGTCAAGT CTGGCACGAG
     2341 GTCCTTGACA ATGTACATGT GCGGCAAGGG GTAGATCTTG GTGTCATTCT GCTTGTCGAT
     2401 CCGGCAGAGG CAGGCGAGGG TGTTGACACC GTCAATATTC ATAGCGCACG AACCGCAGAT
     2461 ACCCTCACGG CACGAGCGAC GGAAGGTGAG CGTAGGGTCA ATTTCGTTCT TGATTTTGAT
     2521 GAGCGCGTCG AGAACCATTG GACCGGTCTG GTTGAGGTCC AGTGTGTACG ACTGCAGACG
     2581 AGGCTTCTCC GAGGGCTTGT CAGGGTTCCA TCGGTAGATC TTGAACTGCT TCAAGTGCTG
     2641 AGGCTTGCCC GAACTGCCAA CGTTGTCAGA GGTGGGTGTG GCGAGACGGG CAGCGGCGGT
     2701 TGTGGAAAAG GCAGCAACGC GCGAAGAGCT GGCAACAGAA GGTCGGAGAG CGGTACGAAG
     2761 ACCGTTGCTG ACGTTGAATA GCGACATGGT CGGTGTGGAT GTATGAACAA AAAGCCAAGA
     2821 CAGATGTGGT GGTAGTGTCA CAGCAAAGTA CAGAAGGGCA AGCGTCACAA GACACGCACA
     2881 CTCTCAGGTT CAAGACTCCT TGGCTTTGCG CGCGACCAAG ATCGGCTCCT TTGCTCCCCG
     2941 CACACTTTGT GGTGTGCAAA GTCGTAGACG GACGAGCTGT GCTGTAAATT GCAAGAACCT
     3001 GTCACGCTGC GCTGTGCTGA CCTATTTGCC GACTGATTAC CAAAACACGG CGGCTCTGTA
     3061 GTCGGGCTCC AGCGGCTTTT TCCATTTTGC TTCCAGCGGA CCTGTAGTAA AGACGGCACC
     3121 TTCGACACGG TTGTGGACCA GCAGTGCGTC ATGATCCAAT CAGAGTCGAG CCAATTTCAA
     3181 AGCCGAAATT GTCTCCGTTC TTCACCCTAG CCGCAACGCC CTCCTGACGA ATTTTCTTCC
     3241 GCCGTTTCCA ACTTTCAAGC TGACATAATT TTGGACAACT GAATACTCGT CGCGCATTTC
     3301 TCGTGATTGT CCCTGCCGTT TCCAGCCGAA ACTGTGAGGA ATGCGACAAT GTTAGACCAT
     3361 GCGAACCCCA CTTCTTCCGC GATCTTCCGA TTTTTTTCCT TCATCTGGGT TTCGCGAGAG
     3421 ATCTCACAGA GCACGAGCCT AATTCTTGTG ATTCGGGGAC TCGGACAACT CCACTTAGCG
     3481 TGCGGCCGCC TAAGAAACCA TTATTATCAT GACATTAACC TATAAAAATA GGCGTATCAC
     3541 GAGGCCCTTT CGTCTCGCGC GTTTCGGTGA TGACGGTGAA AACCTCTGAC ACATGCAGCT
     3601 CCCGGAGACG GTCACAGCTT GTCTGTAAGC GGATGCCGGG AGCAGACAAG CCCGTCAGGG
     3661 CGCGTCAGCG GGTGTTGGCG GGTGTCGGGG CTGGCTTAAC TATGCGGCAT CAGAGCAGAT
     3721 TGTACTGAGA GTGCACCATA TGGCATGCCC GTACCGAGCT CGACTTTCAC TTTTCTCTAT
     3781 CACTGATAGG GAGTGGTAAA CTCGACTTTC ATTTTCTCTA TCACTGATAG GGAGTGGTAA
     3841 ACTCGACTTT CACTTTTCTC TATCACTGAT AGGGAGTGGT AAACTCGACT TTCACTTTTC
     3901 TCTATCACGG ATAGGGAGTG GTAAACTCGA CTTTCACTTT TCTCTATCAC TGATAGGGAG
     3961 TGGTAAACTC GACTTTCACT TTTCTCTATC ACTGATAGGG AGTGGTAAAC TCGACTTTCA
     4021 CTTTTCTCTA TCACTGATAG GGAGTGGTAA ACTCGAGTAC CGAGCTCGAC TTTCACTTTT
     4081 CTCTATCACT GATAGGGAGT GGTAAACTCG ACTTTCATTT TCTCTATCAC TGATAGGGAG
     4141 TGGTAAACTC GACTTTCACT TTTCTCTATC ACTGATAGGG AGTGGTAAAC TCGACTTTCA
     4201 CTTTTCTCTA TCACGGATAG GGAGTGGTAA ACTCGACTTT CACTTTTCTC TATCACTGAT
     4261 AGGGAGTGGT AAACTCGACT TTCACTTTTC TCTATCACTG ATAGGGAGTG GTAAACTCGA
     4321 CTTTCACTTT TCTCTATCAC TGATAGGGAG TGGTAAACTC GAGGGGATCA ATTCGACCAA
     4381 TGAGGCGCGA GACGAGGGGA CGCTGGAAGT TGAGGCGCAA GAAAATTTTT CTCTGGTTCT
     4441 GCGCGGCAGA GACGACCAGA TTCGCCCGCT TTCTTCTGCG TTGGGTGCCT CTTTTGGGTG
     4501 CCAGACTTTG TGTGTGCGCC AGCGAGACGT TCCAATAAAG GGCGCTGTCT CGGCACTATC
     4561 TTTCTTTCTT TCCTCATACA TCGTATCATA CCATACACAG ACAACATCAT CCACGACTAG
     4621 TATGGGCGGC GGCTCGGGCG GCGGCTCGAC CTCGCGCGAC CACATGGTCC TCCACGAGTA
     4681 CGTCAACGCC GCCGGCATCA CCTGATCCTA GTATCAACAA GTTTGTACAA AAAAGCAGGC
     4741 TCCACCATGA GCAAGGGCGA GGAACTGTTC ACTGGCGTGG TCCCAATTCT CGTGGAACTG
     4801 GATGGCGATG TGAATGGGCA CAAATTTTCT GTCAGCGGAG AGGGTGAAGG TGATGCCACA
     4861 TACGGAAAGC TCACCCTGAA ATTCATCTGC ACCACTGGAA AGCTCCCTGT GCCTTGGCCA
     4921 ACACTGGTCA CTACAATGGC CTATGGCGTG CAGTGCTTTT CCAGATACCC AGACCATATG
     4981 AAGCAGCATG ACTTTTTCAA GAGCGCCATG CCCGAGGGCT ATGTGCAGGA GAGAACCATC
     5041 TTTTTCAAAG ATGACGGGAA CTACAAGACC CGCGCTGAAG TCAAGTTCGA AGGTGACACC
     5101 CTGGTGAATA GAATCGAGCT GAAGGGCATT GACTTTAAGG AGGATGGAAA CATTCTCGGC
     5161 CACAAGCTGG AATACAACTA TAACTCCCAC AATGTGTACA TCATGGCCGA CAAGCAAAAG
     5221 AATGGCATCA AGGTCAACTT CAAGATCAGA CACAACATTG AGGATGGATC CGTGCAGCTG
     5281 GCCGACCATT ATCAACAGAA CACTCCAATC GGCGACGGCC CTGTGCTCCT CCCAGACAAC
     5341 CATTACCTGT CCACCCAGTC TGCCCTGTCT AAAGATCCCA ACGAAAAGAG AGACCACATG
     5401 GTCCTGCTGG AGTTTGTGAC CGCTGCTGGG ATCACACATG GCATGGACGA GCTGTACAAG
     5461 TACCCCTACG ACGTCCCCGA CTACGCCTAG GGCGGCCGCA ACTCGAGATA TCTAGACCCA
     5521 GCTTTCTTGT ACAAAGTGGT TGATTACCCC TACGACGTCC CCGACTACGC CTAGAAGCTT
     5581 GGCGTAATCA TGGTCATAGC TGTTTCCTGT GTGAAATTGT TATCCGCTCA CAATTCCACA
     5641 CAACATACGA GCCGGAAGCA TAAAGTGTAA AGCCTGGGGT GCCTAATGAG TGAGCTAACT
     5701 CACATTAATT GCGTTGCGCT CACTGCCCGC TTTCCAGTCG GGAAACCTGT CGTGCCAGCT
     5761 GCATTAATGA ATCGGCCAAC GCGCGGGGAG AGGCGGTTTG CGTATTGGGC GCTCTTCCGC
     5821 TTCCTCGCTC ACTGACTCGC TGCGCTCGGT CGTTCGGCTG CGGCGAGCGG TATCAGCTCA
     5881 CTCAAAGGCG GTAATACGGT TATCCACAGA ATCAGGGGAT AACGCAGGAA AGAACATGTG
     5941 AGCAAAAGGC CAGCAAAAGG CCAGGAACCG TAAAAAGGCC GCGTTGCTGG CGTTTTTCCA
     6001 TAGGCTCCGC CCCCCTGACG AGCATCACAA AAATCGACGC TCAAGTCAGA GGTGGCGAAA
     6061 CCCGACAGGA CTATAAAGAT ACCAGGCGTT TCCCCCTGGA AGCTCCCTCG TGCGCTCTCC
     6121 TGTTCCGACC CTGCCGCTTA CCGGATACCT GTCCGCCTTT CTCCCTTCGG GAAGCGTGGC
     6181 GCTTTCTCAT AGCTCACGCT GTAGGTATCT CAGTTCGGTG TAGGTCGTTC GCTCCAAGCT
     6241 GGGCTGTGTG CACGAACCCC CCGTTCAGCC CGACCGCTGC GCCTTATCCG GTAACTATCG
     6301 TCTTGAGTCC AACCCGGTAA GACACGACTT ATCGCCACTG GCAGCAGCCA CTGGTAACAG
     6361 GATTAGCAGA GCGAGGTATG TAGGCGGTGC TACAGAGTTC TTGAAGTGGT GGCCTAACTA
     6421 CGGCTACACT AGAAGGACAG TATTTGGTAT CTGCGCTCTG CTGAAGCCAG TTACCTTCGG
     6481 AAAAAGAGTT GGTAGCTCTT GATCCGGCAA ACAAACCACC GCTGGTAGCG
//
