# Supplementary material for: A complete toolset for the study of Ustilago bromivora and Brachypodium sp. as a fungal-temperate grass pathosystem
Source: eLife. 2016 Nov 11;5:e20522. doi: 10.7554/eLife.20522 (PMC5106213; doi:10.7554/eLife.20522)
Supplement: Supplementary file 2. — Plasmid maps are provided as gb/gbk files. DOI: http://dx.doi.org/10.7554/eLife.20522.028 [file elife-20522-supp2.zip › pNEBuC-mCherry.gbk]

LOCUS       Expression_Clone_pDEST_pNEBuC-otefp-GW-HA_pEntry_mCherryHA      6521 bp    DNA     circular UNA 09-SEP-2013
DEFINITION  attB1-attB2
ACCESSION   Expression Clone/pDEST pNEBuC-otefp-GW-HA/pEntry_mCherryHA
SOURCE      Unknown (unknown)
  ORGANISM  Unknown
            Unknown
            Unclassified
FEATURES             Location/Qualifiers
     CDS             complement(309..1166)
                     /note="Oriinal location: complement(4423..5280)"
                     /label="beta lactamase (AmpR)"
     misc_feature    complement(1982..2869)
                     /note="Oriinal location: complement(6096..6983)"
                     /label=CBX-cassette
     promoter        3821..4698
                     /note="Oriinal location: 6534..7411"
                     /label=otef-P
     primer          4627..4646
                     /note="Oriinal location: 7340..7359"
                     /label="Primer 213"
     misc_feature    4800..4820
                     /label=attB1
     misc_feature    complement(5592..5612)
                     /label=attB2
     unsure          5599
                     /Design_Description="Mix Entry Clone pEntry_mCherryHA and
                     Destination Vector pDEST pNEBuC-otefp-GW-HA in LR buffer
                     and TE buffers	Thaw, vortex and add LR Clonase enzyme (LR
                     Clonase Plus enzyme for multi-site Gateway). Incubate >=
                     1 hr. at 25�.	Add Proteinase K for 10 min at 37�.
                     Transform into DH5a E. coli cells (One Shot TOP10 for
                     multi-site Gateway) or any non-F' episome bearing strain.
                     Destination Vector and Entry Clone carry identical
                     resistance markers or Destination vector is not
                     adequately annotated.	Check annotation and if necessary
                     use a different vector or construct the Entry Clone from
                     a pDONR with different resistance.	Express in appropriate
                     host cells."
                     /label="Gateway Cloning Description"
     misc_feature    5618..5647
                     /note="Oriinal location: 3211..3240"
                     /label=HA-tag
ORIGIN
        1 ATCTGCGCTC TGCTGAAGCC AGTTACCTTC GGAAAAAGAG TTGGTAGCTC TTGATCCGGC
       61 AAACAAACCA CCGCTGGTAG CGGTGGTTTT TTTGTTTGCA AGCAGCAGAT TACGCGCAGA
      121 AAAAAAGGAT CTCAAGAAGA TCCTTTGATC TTTTCTACGG GGTCTGACGC TCAGTGGAAC
      181 GAAAACTCAC GTTAAGGGAT TTTGGTCATG AGATTATCAA AAAGGATCTT CACCTAGATC
      241 CTTTTAAATT AAAAATGAAG TTTTAAATCA ATCTAAAGTA TATATGAGTA AACTTGGTCT
      301 GACAGTTACC AATGCTTAAT CAGTGAGGCA CCTATCTCAG CGATCTGTCT ATTTCGTTCA
      361 TCCATAGTTG CCTGACTCCC CGTCGTGTAG ATAACTACGA TACGGGAGGG CTTACCATCT
      421 GGCCCCAGTG CTGCAATGAT ACCGCGAGAC CCACGCTCAC CGGCTCCAGA TTTATCAGCA
      481 ATAAACCAGC CAGCCGGAAG GGCCGAGCGC AGAAGTGGTC CTGCAACTTT ATCCGCCTCC
      541 ATCCAGTCTA TTAATTGTTG CCGGGAAGCT AGAGTAAGTA GTTCGCCAGT TAATAGTTTG
      601 CGCAACGTTG TTGCCATTGC TACAGGCATC GTGGTGTCAC GCTCGTCGTT TGGTATGGCT
      661 TCATTCAGCT CCGGTTCCCA ACGATCAAGG CGAGTTACAT GATCCCCCAT GTTGTGCAAA
      721 AAAGCGGTTA GCTCCTTCGG TCCTCCGATC GTTGTCAGAA GTAAGTTGGC CGCAGTGTTA
      781 TCACTCATGG TTATGGCAGC ACTGCATAAT TCTCTTACTG TCATGCCATC CGTAAGATGC
      841 TTTTCTGTGA CTGGTGAGTA CTCAACCAAG TCATTCTGAG AATAGTGTAT GCGGCGACCG
      901 AGTTGCTCTT GCCCGGCGTC AATACGGGAT AATACCGCGC CACATAGCAG AACTTTAAAA
      961 GTGCTCATCA TTGGAAAACG TTCTTCGGGG CGAAAACTCT CAAGGATCTT ACCGCTGTTG
     1021 AGATCCAGTT CGATGTAACC CACTCGTGCA CCCAACTGAT CTTCAGCATC TTTTACTTTC
     1081 ACCAGCGTTT CTGGGTGAGC AAAAACAGGA AGGCAAAATG CCGCAAAAAA GGGAATAAGG
     1141 GCGACACGGA AATGTTGAAT ACTCATACTC TTCCTTTTTC AATATTGTCA TTCGTGATTC
     1201 TAGTACTGTG GGTGGCTGCG AAACTCCTTC ACTCAATGAA TTACAATCAT GATTCGTGAT
     1261 TCGCACCGAT CCCACCAGCC TCTCGAGAAA AGGGGACTTG AACATTCATG ATTCACGACC
     1321 CTGTGATTCA TGAATGCCAT CCGATCCAGA ACCGACTTGC TACTCACGAC TCAGACTGAA
     1381 TTTTTAAATG CCCTCATGAT TTGATTCATG ATCAGCAATG CCCTCATGAT TTGATTCATG
     1441 ATTCGCTGAT CACAGCGGTG AAGAACGTAA CCCATTCACG ATTCAGAAGG CAAGTACTGC
     1501 TTCTTGCTCG GCTGCTTTGT TGCTGCCGAG GCGGGCTAGC TTGCACAAAG ATCGAGGATC
     1561 GGTAATATTA TTGAAGCATT TATCAGGGTT ATTGTCTCAT GAGCGGATAC ATATTTGAAT
     1621 GTATTTAGAA AAATAAACAA ATAGGGGTTC CGCGCACATT TCCCCGAAAA GTGCCACCTG
     1681 GCGGCCGCAC GGGGATCTTC GCTCAACTCG TCTCGCTTTC GTACGATTGT GGCGAATCGC
     1741 GGCTGCCACA ATAGGCTGTC GAAGAAATCG CTAGGTACAC GTCCTGCATC GGCTGCTGGA
     1801 ACCAGCGAGG ACGCAGGCCA GACACTTGCA CACTTTTCCG TCGCCAGAAC ACTGCCCTCA
     1861 TCTTGCCCGT AGCGTTTCCA CTCTCACTGA ACAACAAACC ACAAGCGGAG TTGAATGCAA
     1921 TTAGATACTT TTGAAATTGA CAAAAGAAGT GCTGAGGAAA GAACGATATG ATATATCAAG
     1981 ATTACGACGA AGCCATGATA GGGCGCTCGG AAGCCTTGGG TGCGCCGACG GCCATGTCCT
     2041 TCTTGATCTG TGCAATTGCC TTACCAGGGT TGAGGTTCTT GGGGCAGGTC CTGGAGCAGT
     2101 TCATGATGGT AAGGCATCGG TAGAGCGAAA AGGTGTTCTC GAGCTTCTGT CTTCGCTCCT
     2161 CACCAAAGTC GTCACGCGAG TCGGCCATCC ATCGGTACGC CTGCATGAGC ACGGCGGGGC
     2221 CAAGGTACTC GTCCTGATTC CACCAGTAAG AGGGGCAGGA TGTGGAGCAG CACGCGCACA
     2281 GAATGCACTC GTACAGACCG TCGAGTCGAC GACGCTCCTC GGGCGACTGA AGATGTTCAC
     2341 CCTCAGAAGG GGTGTTGTTG GACTTGAGGA AAGGCTCGAT GGATCGGTAC TGCTTGTAGA
     2401 ACTGGGTCAA GTCTGGCACG AGGTCCTTGA CAATGTACAT GTGCGGCAAG GGGTAGATCT
     2461 TGGTGTCATT CTGCTTGTCG ATCCGGCAGA GGCAGGCGAG GGTGTTGACA CCGTCAATAT
     2521 TCATAGCGCA CGAACCGCAG ATACCCTCAC GGCACGAGCG ACGGAAGGTG AGCGTAGGGT
     2581 CAATTTCGTT CTTGATTTTG ATGAGCGCGT CGAGAACCAT TGGACCGGTC TGGTTGAGGT
     2641 CCAGTGTGTA CGACTGCAGA CGAGGCTTCT CCGAGGGCTT GTCAGGGTTC CATCGGTAGA
     2701 TCTTGAACTG CTTCAAGTGC TGAGGCTTGC CCGAACTGCC AACGTTGTCA GAGGTGGGTG
     2761 TGGCGAGACG GGCAGCGGCG GTTGTGGAAA AGGCAGCAAC GCGCGAAGAG CTGGCAACAG
     2821 AAGGTCGGAG AGCGGTACGA AGACCGTTGC TGACGTTGAA TAGCGACATG GTCGGTGTGG
     2881 ATGTATGAAC AAAAAGCCAA GACAGATGTG GTGGTAGTGT CACAGCAAAG TACAGAAGGG
     2941 CAAGCGTCAC AAGACACGCA CACTCTCAGG TTCAAGACTC CTTGGCTTTG CGCGCGACCA
     3001 AGATCGGCTC CTTTGCTCCC CGCACACTTT GTGGTGTGCA AAGTCGTAGA CGGACGAGCT
     3061 GTGCTGTAAA TTGCAAGAAC CTGTCACGCT GCGCTGTGCT GACCTATTTG CCGACTGATT
     3121 ACCAAAACAC GGCGGCTCTG TAGTCGGGCT CCAGCGGCTT TTTCCATTTT GCTTCCAGCG
     3181 GACCTGTAGT AAAGACGGCA CCTTCGACAC GGTTGTGGAC CAGCAGTGCG TCATGATCCA
     3241 ATCAGAGTCG AGCCAATTTC AAAGCCGAAA TTGTCTCCGT TCTTCACCCT AGCCGCAACG
     3301 CCCTCCTGAC GAATTTTCTT CCGCCGTTTC CAACTTTCAA GCTGACATAA TTTTGGACAA
     3361 CTGAATACTC GTCGCGCATT TCTCGTGATT GTCCCTGCCG TTTCCAGCCG AAACTGTGAG
     3421 GAATGCGACA ATGTTAGACC ATGCGAACCC CACTTCTTCC GCGATCTTCC GATTTTTTTC
     3481 CTTCATCTGG GTTTCGCGAG AGATCTCACA GAGCACGAGC CTAATTCTTG TGATTCGGGG
     3541 ACTCGGACAA CTCCACTTAG CGTGCGGCCG CCTAAGAAAC CATTATTATC ATGACATTAA
     3601 CCTATAAAAA TAGGCGTATC ACGAGGCCCT TTCGTCTCGC GCGTTTCGGT GATGACGGTG
     3661 AAAACCTCTG ACACATGCAG CTCCCGGAGA CGGTCACAGC TTGTCTGTAA GCGGATGCCG
     3721 GGAGCAGACA AGCCCGTCAG GGCGCGTCAG CGGGTGTTGG CGGGTGTCGG GGCTGGCTTA
     3781 ACTATGCGGC ATCAGAGCAG ATTGTACTGA GAGTGCACCA TATGGCATGC CCGTACCGAG
     3841 CTCGACTTTC ACTTTTCTCT ATCACTGATA GGGAGTGGTA AACTCGACTT TCATTTTCTC
     3901 TATCACTGAT AGGGAGTGGT AAACTCGACT TTCACTTTTC TCTATCACTG ATAGGGAGTG
     3961 GTAAACTCGA CTTTCACTTT TCTCTATCAC GGATAGGGAG TGGTAAACTC GACTTTCACT
     4021 TTTCTCTATC ACTGATAGGG AGTGGTAAAC TCGACTTTCA CTTTTCTCTA TCACTGATAG
     4081 GGAGTGGTAA ACTCGACTTT CACTTTTCTC TATCACTGAT AGGGAGTGGT AAACTCGAGT
     4141 ACCGAGCTCG ACTTTCACTT TTCTCTATCA CTGATAGGGA GTGGTAAACT CGACTTTCAT
     4201 TTTCTCTATC ACTGATAGGG AGTGGTAAAC TCGACTTTCA CTTTTCTCTA TCACTGATAG
     4261 GGAGTGGTAA ACTCGACTTT CACTTTTCTC TATCACGGAT AGGGAGTGGT AAACTCGACT
     4321 TTCACTTTTC TCTATCACTG ATAGGGAGTG GTAAACTCGA CTTTCACTTT TCTCTATCAC
     4381 TGATAGGGAG TGGTAAACTC GACTTTCACT TTTCTCTATC ACTGATAGGG AGTGGTAAAC
     4441 TCGAGGGGAT CAATTCGACC AATGAGGCGC GAGACGAGGG GACGCTGGAA GTTGAGGCGC
     4501 AAGAAAATTT TTCTCTGGTT CTGCGCGGCA GAGACGACCA GATTCGCCCG CTTTCTTCTG
     4561 CGTTGGGTGC CTCTTTTGGG TGCCAGACTT TGTGTGTGCG CCAGCGAGAC GTTCCAATAA
     4621 AGGGCGCTGT CTCGGCACTA TCTTTCTTTC TTTCCTCATA CATCGTATCA TACCATACAC
     4681 AGACAACATC ATCCACGACT AGTATGGGCG GCGGCTCGGG CGGCGGCTCG ACCTCGCGCG
     4741 ACCACATGGT CCTCCACGAG TACGTCAACG CCGCCGGCAT CACCTGATCC TAGTATCAAC
     4801 AAGTTTGTAC AAAAAAGCAG GCTCCACCAT GGTGAGCAAG GGCGAGGAGG ATAACATGGC
     4861 CATCATCAAG GAGTTCATGC GCTTCAAGGT GCACATGGAG GGCTCCGTGA ACGGCCACGA
     4921 GTTCGAGATC GAGGGCGAGG GCGAGGGCCG CCCCTACGAG GGCACCCAGA CCGCCAAGCT
     4981 GAAGGTGACC AAGGGTGGCC CCCTGCCCTT CGCCTGGGAC ATCCTGTCCC CTCAGTTCAT
     5041 GTACGGCTCC AAGGCCTACG TGAAGCACCC CGCCGACATC CCCGACTACT TGAAGCTGTC
     5101 CTTCCCCGAG GGCTTCAAGT GGGAGCGCGT GATGAACTTC GAGGACGGCG GCGTGGTGAC
     5161 CGTGACCCAG GACTCCTCCC TGCAGGACGG CGAGTTCATC TACAAGGTGA AGCTGCGCGG
     5221 CACCAACTTC CCCTCCGACG GCCCCGTAAT GCAGAAGAAG ACGATGGGCT GGGAGGCCTC
     5281 CTCCGAGCGG ATGTACCCCG AGGACGGCGC CCTGAAGGGC GAGATCAAGC AGAGGCTGAA
     5341 GCTGAAGGAC GGCGGCCACT ACGACGCTGA GGTCAAGACC ACCTACAAGG CCAAGAAGCC
     5401 CGTGCAGCTG CCCGGCGCCT ACAACGTCAA CATCAAGTTG GACATCACCT CCCACAACGA
     5461 GGACTACACC ATCGTGGAAC AGTACGAACG CGCCGAGGGC CGCCACTCCA CCGGCGGCAT
     5521 GGACGAGCTG TACAAGTACC CATACGATGT TCCAGATTAC GCTGGCGGCC GCAACTCGAG
     5581 ATATCTAGAC CCAGCTTTCT TGTACAAAGT GGTTGATTAC CCCTACGACG TCCCCGACTA
     5641 CGCCTAGAAG CTTGGCGTAA TCATGGTCAT AGCTGTTTCC TGTGTGAAAT TGTTATCCGC
     5701 TCACAATTCC ACACAACATA CGAGCCGGAA GCATAAAGTG TAAAGCCTGG GGTGCCTAAT
     5761 GAGTGAGCTA ACTCACATTA ATTGCGTTGC GCTCACTGCC CGCTTTCCAG TCGGGAAACC
     5821 TGTCGTGCCA GCTGCATTAA TGAATCGGCC AACGCGCGGG GAGAGGCGGT TTGCGTATTG
     5881 GGCGCTCTTC CGCTTCCTCG CTCACTGACT CGCTGCGCTC GGTCGTTCGG CTGCGGCGAG
     5941 CGGTATCAGC TCACTCAAAG GCGGTAATAC GGTTATCCAC AGAATCAGGG GATAACGCAG
     6001 GAAAGAACAT GTGAGCAAAA GGCCAGCAAA AGGCCAGGAA CCGTAAAAAG GCCGCGTTGC
     6061 TGGCGTTTTT CCATAGGCTC CGCCCCCCTG ACGAGCATCA CAAAAATCGA CGCTCAAGTC
     6121 AGAGGTGGCG AAACCCGACA GGACTATAAA GATACCAGGC GTTTCCCCCT GGAAGCTCCC
     6181 TCGTGCGCTC TCCTGTTCCG ACCCTGCCGC TTACCGGATA CCTGTCCGCC TTTCTCCCTT
     6241 CGGGAAGCGT GGCGCTTTCT CATAGCTCAC GCTGTAGGTA TCTCAGTTCG GTGTAGGTCG
     6301 TTCGCTCCAA GCTGGGCTGT GTGCACGAAC CCCCCGTTCA GCCCGACCGC TGCGCCTTAT
     6361 CCGGTAACTA TCGTCTTGAG TCCAACCCGG TAAGACACGA CTTATCGCCA CTGGCAGCAG
     6421 CCACTGGTAA CAGGATTAGC AGAGCGAGGT ATGTAGGCGG TGCTACAGAG TTCTTGAAGT
     6481 GGTGGCCTAA CTACGGCTAC ACTAGAAGGA CAGTATTTGG T
//
