# Supplementary material for: A complete toolset for the study of Ustilago bromivora and Brachypodium sp. as a fungal-temperate grass pathosystem
Source: eLife. 2016 Nov 11;5:e20522. doi: 10.7554/eLife.20522 (PMC5106213; doi:10.7554/eLife.20522)
Supplement: Supplementary file 2. — Plasmid maps are provided as gb/gbk files. DOI: http://dx.doi.org/10.7554/eLife.20522.028 [file elife-20522-supp2.zip › pNEBuG.gbk]

LOCUS       pNEBuG      5128 bp    DNA     circular UNA 28-JUN-2012
COMMENT     This file is created by Vector NTI
            http://www.invitrogen.com/
FEATURES             Location/Qualifiers
     misc_feature    complement(126..714)
                     /gene="ori"
                     /SECDrawAs="Region"
                     /vntifkey="21"
                     /label=ori
     CDS             complement(885..1745)
                     /gene="bla"
                     /product="Ampicillin resistance"
                     /SECDrawAs="Gene"
                     /vntifkey="4"
                     /label=bla
     misc_feature    1763..2145
                     /gene="UARS"
                     /product="U.maydis autonomously replicating sequence,
                     M21888"
                     /SECDrawAs="Region"
                     /vntifkey="21"
                     /label=UARS
     misc_feature    2273..4289
                     /gene="GentR"
                     /SECDrawAs="Region"
                     /vntifkey="21"
                     /label=GentR
     misc_feature    2273..3183
                     /gene="Potef"
                     /SECDrawAs="Region"
                     /vntifkey="21"
                     /label=Potef
     CDS             3187..3981
                     /gene="neo "
                     /SECDrawAs="Gene"
                     /vntifkey="4"
                     /label=neo
     misc_feature    3998..4289
                     /gene="Tcyc1"
                     /SECDrawAs="Region"
                     /vntifkey="21"
                     /label=Tcyc1
     CDS             complement(4506..4856)
                     /gene="lacZ'"
                     /product="lacZalpha"
                     /SECDrawAs="Gene"
                     /vntifkey="4"
                     /label=lacZ'
ORIGIN
        1 GTATCAGCTC ACTCAAAGGC GGTAATACGG TTATCCACAG AATCAGGGGA TAACGCAGGA
       61 AAGAACATGT GAGCAAAAGG CCAGCAAAAG GCCAGGAACC GTAAAAAGGC CGCGTTGCTG
      121 GCGTTTTTCC ATAGGCTCCG CCCCCCTGAC GAGCATCACA AAAATCGACG CTCAAGTCAG
      181 AGGTGGCGAA ACCCGACAGG ACTATAAAGA TACCAGGCGT TTCCCCCTGG AAGCTCCCTC
      241 GTGCGCTCTC CTGTTCCGAC CCTGCCGCTT ACCGGATACC TGTCCGCCTT TCTCCCTTCG
      301 GGAAGCGTGG CGCTTTCTCA TAGCTCACGC TGTAGGTATC TCAGTTCGGT GTAGGTCGTT
      361 CGCTCCAAGC TGGGCTGTGT GCACGAACCC CCCGTTCAGC CCGACCGCTG CGCCTTATCC
      421 GGTAACTATC GTCTTGAGTC CAACCCGGTA AGACACGACT TATCGCCACT GGCAGCAGCC
      481 ACTGGTAACA GGATTAGCAG AGCGAGGTAT GTAGGCGGTG CTACAGAGTT CTTGAAGTGG
      541 TGGCCTAACT ACGGCTACAC TAGAAGGACA GTATTTGGTA TCTGCGCTCT GCTGAAGCCA
      601 GTTACCTTCG GAAAAAGAGT TGGTAGCTCT TGATCCGGCA AACAAACCAC CGCTGGTAGC
      661 GGTGGTTTTT TTGTTTGCAA GCAGCAGATT ACGCGCAGAA AAAAAGGATC TCAAGAAGAT
      721 CCTTTGATCT TTTCTACGGG GTCTGACGCT CAGTGGAACG AAAACTCACG TTAAGGGATT
      781 TTGGTCATGA GATTATCAAA AAGGATCTTC ACCTAGATCC TTTTAAATTA AAAATGAAGT
      841 TTTAAATCAA TCTAAAGTAT ATATGAGTAA ACTTGGTCTG ACAGTTACCA ATGCTTAATC
      901 AGTGAGGCAC CTATCTCAGC GATCTGTCTA TTTCGTTCAT CCATAGTTGC CTGACTCCCC
      961 GTCGTGTAGA TAACTACGAT ACGGGAGGGC TTACCATCTG GCCCCAGTGC TGCAATGATA
     1021 CCGCGAGACC CACGCTCACC GGCTCCAGAT TTATCAGCAA TAAACCAGCC AGCCGGAAGG
     1081 GCCGAGCGCA GAAGTGGTCC TGCAACTTTA TCCGCCTCCA TCCAGTCTAT TAATTGTTGC
     1141 CGGGAAGCTA GAGTAAGTAG TTCGCCAGTT AATAGTTTGC GCAACGTTGT TGCCATTGCT
     1201 ACAGGCATCG TGGTGTCACG CTCGTCGTTT GGTATGGCTT CATTCAGCTC CGGTTCCCAA
     1261 CGATCAAGGC GAGTTACATG ATCCCCCATG TTGTGCAAAA AAGCGGTTAG CTCCTTCGGT
     1321 CCTCCGATCG TTGTCAGAAG TAAGTTGGCC GCAGTGTTAT CACTCATGGT TATGGCAGCA
     1381 CTGCATAATT CTCTTACTGT CATGCCATCC GTAAGATGCT TTTCTGTGAC TGGTGAGTAC
     1441 TCAACCAAGT CATTCTGAGA ATAGTGTATG CGGCGACCGA GTTGCTCTTG CCCGGCGTCA
     1501 ATACGGGATA ATACCGCGCC ACATAGCAGA ACTTTAAAAG TGCTCATCAT TGGAAAACGT
     1561 TCTTCGGGGC GAAAACTCTC AAGGATCTTA CCGCTGTTGA GATCCAGTTC GATGTAACCC
     1621 ACTCGTGCAC CCAACTGATC TTCAGCATCT TTTACTTTCA CCAGCGTTTC TGGGTGAGCA
     1681 AAAACAGGAA GGCAAAATGC CGCAAAAAAG GGAATAAGGG CGACACGGAA ATGTTGAATA
     1741 CTCATACTCT TCCTTTTTCA ATATTGTCAT TCGTGATTCT AGTACTGTGG GTGGCTGCGA
     1801 AACTCCTTCA CTCAATGAAT TACAATCATG ATTCGTGATT CGCACCGATC CCACCAGCCT
     1861 CTCGAGAAAA GGGGACTTGA ACATTCATGA TTCACGACCC TGTGATTCAT GAATGCCATC
     1921 CGATCCAGAA CCGACTTGCT ACTCACGACT CAGACTGAAT TTTTAAATGC CCTCATGATT
     1981 TGATTCATGA TCAGCAATGC CCTCATGATT TGATTCATGA TTCGCTGATC ACAGCGGTGA
     2041 AGAACGTAAC CCATTCACGA TTCAGAAGGC AAGTACTGCT TCTTGCTCGG CTGCTTTGTT
     2101 GCTGCCGAGG CGGGCTAGCT TGCACAAAGA TCGAGGATCG GTAATATTAT TGAAGCATTT
     2161 ATCAGGGTTA TTGTCTCATG AGCGGATACA TATTTGAATG TATTTAGAAA AATAAACAAA
     2221 TAGGGGTTCC GCGCACATTT CCCCGAAAAG TGCCACCTGG CGGCCGCCGC GAAGCTTGCC
     2281 GGCAGATCCG ATGTACCCGT ACCGAGCTCG ACTTTCACTT TTCTCTATCA CTGATAGGGA
     2341 GTGGTAAACT CGACTTTCAC TTTTCTCTAT CACTGATAGG GAGTGGTAAA CTCGACTTTC
     2401 ACTTTTCTCT ATCACTGATA GGGAGTGGTA AACTCGACTT TCACTTTTCT CTATCACTGA
     2461 TAGGGAGTGG TAAACTCGAC TTTCACTTTT CTCTATCACT GATAGGGAGT GGTAAACTCG
     2521 ACTTTCACTT TTCTCTATCA CTGATAGGGA GTGGTAAACT CGACTTTCAC TTTTCTCTAT
     2581 CACTGATAGG GAGTGGTAAA CTCGAGTACC GAGCTCGACT TTCACTTTTC TCTATCACTG
     2641 ATAGGGAGTG GTAAACTCGA CTTTCACTTT TCTCTATCAC TGATAGGGAG TGGTAAACTC
     2701 GACTTTCACT TTTCTCTATC ACTGATAGGG AGTGGTAAAC TCGACTTTCA CTTTTCTCTA
     2761 TCACTGATAG GGAGTGGTAA ACTCGACTTT CACTTTTCTC TATCACTGAT AGGGAGTGGT
     2821 AAACTCGACT TTCACTTTTC TCTATCACTG ATAGGGAGTG GTAAACTCGA CTTTCACTTT
     2881 TCTCTATCAC TGATAGGGAG TGGTAAACTC GAGGGGATCA ATTCGACCAA TGAGGCGCGA
     2941 GACGAGGGGA CGCTGGAAGT TGAGGCGCAA GAAAATTTTT CTCTGGTTCT GCGCGGCAGA
     3001 GACGACCAGA TTCGCCCGCT TTCTTCTGCG TTGGGTGCCT CTTTTGGGTG CCAGACTTTG
     3061 TGTGTGCGCC AGCGAGACGT TCCAATAAAG GGCGCTGTCT CGGCACTATC TTTCTTTCTT
     3121 TCCTCATACA TCGTATCATA CCATACACAG ACAACATCAT CCACGGGATC GCACGCGTAG
     3181 GATCATATGA TTGAACAAGA TGGATTGCAC GCAGGTTCTC CGGCCGCTTG GGTGGAGAGG
     3241 CTATTCGGCT ATGACTGGGC ACAACAGACA ATCGGCTGCT CTGATGCCGC CGTGTTCCGG
     3301 CTGTCAGCGC AGGGGCGCCC GGTTCTTTTT GTCAAGACCG ACCTGTCCGG TGCCCTGAAT
     3361 GAACTGCAGG ACGAGGCAGC GCGGCTATCG TGGCTGGCCA CGACGGGCGT TCCTTGCGCA
     3421 GCTGTGCTCG ACGTTGTCAC TGAAGCGGGA AGGGACTGGC TGCTATTGGG CGAAGTGCCG
     3481 GGGCAGGATC TCCTGTCATC TCACCTTGCT CCTGCCGAGA AAGTATCCAT CATGGCTGAT
     3541 GCAATGCGGC GGCTGCATAC GCTTGATCCG GCTACCTGCC CATTCGACCA CCAAGCGAAA
     3601 CATCGCATCG AGCGAGCACG TACTCGGATG GAAGCCGGTC TTGTCGATCA GGATGATCTG
     3661 GACGAAGAGC ATCAGGGGCT CGCGCCAGCC GAACTGTTCG CCAGGCTCAA GGCGCGCATG
     3721 CCCGACGGCG AGGATCTCGT CGTGACCCAT GGCGATGCCT GCTTGCCGAA TATCATGGTG
     3781 GAAAATGGCC GCTTTTCTGG ATTCATCGAC TGTGGCCGGC TGGGTGTGGC GGACCGCTAT
     3841 CAGGACATAG CGTTGGCTAC CCGTGATATT GCTGAAGAGC TTGGCGGCGA ATGGGCTGAC
     3901 CGCTTCCTCG TGCTTTACGG TATCGCCGCT CCCGATTCGC AGCGCATCGC CTTCTATCGC
     3961 CTTCTTGACG AGTTCTTCTG AGCGGGACTC TGGGGTTCGA AATCGTCCCC TTTTCCTTTG
     4021 TCGATATCAT GTAATTAGTT ATGTCACGCT TACATTCACG CCCTCCCCCC ACATCCGCTC
     4081 TAACCGAAAA GGAAGGAGTT AGACAACCTG AAGTCTAGGT CCCTATTTAT TTTTTTATAG
     4141 TTATGTTAGT ATTAAGAACG TTATTTATAT TTCAAATTTT TCTTTTTTTT CTGTACAGAC
     4201 GCGTGTACGC ATGTAACATT ATACTGAAAA CCTTGCTTGA GAAGGTTTTG GGACGCTCGA
     4261 AGGCTTTAAT TTGCAAGCTG TAGGAGTGCG GCCGCCTAAG AAACCATTAT TATCATGACA
     4321 TTAACCTATA AAAATAGGCG TATCACGAGG CCCTTTCGTC TCGCGCGTTT CGGTGATGAC
     4381 GGTGAAAACC TCTGACACAT GCAGCTCCCG GAGACGGTCA CAGCTTGTCT GTAAGCGGAT
     4441 GCCGGGAGCA GACAAGCCCG TCAGGGCGCG TCAGCGGGTG TTGGCGGGTG TCGGGGCTGG
     4501 CTTAACTATG CGGCATCAGA GCAGATTGTA CTGAGAGTGC ACCATATGCG GTGTGAAATA
     4561 CCGCACAGAT GCGTAAGGAG AAAATACCGC ATCAGGCGCC ATTCGCCATT CAGGCTGCGC
     4621 AACTGTTGGG AAGGGCGATC GGTGCGGGCC TCTTCGCTAT TACGCCAGCT GGCGAAAGGG
     4681 GGATGTGCTG CAAGGCGATT AAGTTGGGTA ACGCCAGGGT TTTCCCAGTC ACGACGTTGT
     4741 AAAACGACGG CCAGTGAATT CGAGCTCGGT ACCCGGGGGC GCGCCGGATC CTTAATTAAG
     4801 TCTAGAGTCG ACTGTTTAAA CCTGCAGGCA TGCAAGCTTG GCGTAATCAT GGTCATAGCT
     4861 GTTTCCTGTG TGAAATTGTT ATCCGCTCAC AATTCCACAC AACATACGAG CCGGAAGCAT
     4921 AAAGTGTAAA GCCTGGGGTG CCTAATGAGT GAGCTAACTC ACATTAATTG CGTTGCGCTC
     4981 ACTGCCCGCT TTCCAGTCGG GAAACCTGTC GTGCCAGCTG CATTAATGAA TCGGCCAACG
     5041 CGCGGGGAGA GGCGGTTTGC GTATTGGGCG CTCTTCCGCT TCCTCGCTCA CTGACTCGCT
     5101 GCGCTCGGTC GTTCGGCTGC GGCGAGCG
//
