# Supplementary material for: A complete toolset for the study of Ustilago bromivora and Brachypodium sp. as a fungal-temperate grass pathosystem
Source: eLife. 2016 Nov 11;5:e20522. doi: 10.7554/eLife.20522 (PMC5106213; doi:10.7554/eLife.20522)
Supplement: Supplementary file 2. — Plasmid maps are provided as gb/gbk files. DOI: http://dx.doi.org/10.7554/eLife.20522.028 [file elife-20522-supp2.zip › pNEBuH.gbk]

LOCUS       pNEBUH      5775 bp    DNA     circular UNA 
FEATURES             Location/Qualifiers
     CDS             complement(146..496)
                     /note=lacZalpha
                     /label=lacZ'
     Region          complement(894..1482)
                     /label=ori
     CDS             complement(1653..2513)
                     /note="Ampicillin resistance"
                     /label=bla
     Region          2531..2913
                     /note="U.maydis autonomously replicating sequence, M21888"
                     /label=UARS1
     CDS             complement(3038..3280)
                     /note="um03792, exon2"
                     /label=sepB'
     Region          complement(3038..3883)
                     /note="terminator hsp70"
                     /label="No name"
     CDS             complement(3368..3459)
                     /note="um03792, exon1"
                     /label="No name"
     CDS             complement(3906..4931)
                     /note=hygromycin-B-phosphotransferase
                     /label=hph
     Region          complement(4955..5701)
                     /note="U.maydis hsp70 promoter sequence"
                     /label=hsp70
ORIGIN
        1 TCGCGCGTTT CGGTGATGAC GGTGAAAACC TCTGACACAT GCAGCTCCCG GAGACGGTCA
       61 CAGCTTGTCT GTAAGCGGAT GCCGGGAGCA GACAAGCCCG TCAGGGCGCG TCAGCGGGTG
      121 TTGGCGGGTG TCGGGGCTGG CTTAACTATG CGGCATCAGA GCAGATTGTA CTGAGAGTGC
      181 ACCATATGCG GTGTGAAATA CCGCACAGAT GCGTAAGGAG AAAATACCGC ATCAGGCGCC
      241 ATTCGCCATT CAGGCTGCGC AACTGTTGGG AAGGGCGATC GGTGCGGGCC TCTTCGCTAT
      301 TACGCCAGCT GGCGAAAGGG GGATGTGCTG CAAGGCGATT AAGTTGGGTA ACGCCAGGGT
      361 TTTCCCAGTC ACGACGTTGT AAAACGACGG CCAGTGAATT CGAGCTCGGT ACCCGGGGGC
      421 GCGCCGGATC CTTAATTAAG TCTAGAGTCG ACTGTTTAAA CCTGCAGGCA TGCAAGCTTG
      481 GCGTAATCAT GGTCATAGCT GTTTCCTGTG TGAAATTGTT ATCCGCTCAC AATTCCACAC
      541 AACATACGAG CCGGAAGCAT AAAGTGTAAA GCCTGGGGTG CCTAATGAGT GAGCTAACTC
      601 ACATTAATTG CGTTGCGCTC ACTGCCCGCT TTCCAGTCGG GAAACCTGTC GTGCCAGCTG
      661 CATTAATGAA TCGGCCAACG CGCGGGGAGA GGCGGTTTGC GTATTGGGCG CTCTTCCGCT
      721 TCCTCGCTCA CTGACTCGCT GCGCTCGGTC GTTCGGCTGC GGCGAGCGGT ATCAGCTCAC
      781 TCAAAGGCGG TAATACGGTT ATCCACAGAA TCAGGGGATA ACGCAGGAAA GAACATGTGA
      841 GCAAAAGGCC AGCAAAAGGC CAGGAACCGT AAAAAGGCCG CGTTGCTGGC GTTTTTCCAT
      901 AGGCTCCGCC CCCCTGACGA GCATCACAAA AATCGACGCT CAAGTCAGAG GTGGCGAAAC
      961 CCGACAGGAC TATAAAGATA CCAGGCGTTT CCCCCTGGAA GCTCCCTCGT GCGCTCTCCT
     1021 GTTCCGACCC TGCCGCTTAC CGGATACCTG TCCGCCTTTC TCCCTTCGGG AAGCGTGGCG
     1081 CTTTCTCATA GCTCACGCTG TAGGTATCTC AGTTCGGTGT AGGTCGTTCG CTCCAAGCTG
     1141 GGCTGTGTGC ACGAACCCCC CGTTCAGCCC GACCGCTGCG CCTTATCCGG TAACTATCGT
     1201 CTTGAGTCCA ACCCGGTAAG ACACGACTTA TCGCCACTGG CAGCAGCCAC TGGTAACAGG
     1261 ATTAGCAGAG CGAGGTATGT AGGCGGTGCT ACAGAGTTCT TGAAGTGGTG GCCTAACTAC
     1321 GGCTACACTA GAAGGACAGT ATTTGGTATC TGCGCTCTGC TGAAGCCAGT TACCTTCGGA
     1381 AAAAGAGTTG GTAGCTCTTG ATCCGGCAAA CAAACCACCG CTGGTAGCGG TGGTTTTTTT
     1441 GTTTGCAAGC AGCAGATTAC GCGCAGAAAA AAAGGATCTC AAGAAGATCC TTTGATCTTT
     1501 TCTACGGGGT CTGACGCTCA GTGGAACGAA AACTCACGTT AAGGGATTTT GGTCATGAGA
     1561 TTATCAAAAA GGATCTTCAC CTAGATCCTT TTAAATTAAA AATGAAGTTT TAAATCAATC
     1621 TAAAGTATAT ATGAGTAAAC TTGGTCTGAC AGTTACCAAT GCTTAATCAG TGAGGCACCT
     1681 ATCTCAGCGA TCTGTCTATT TCGTTCATCC ATAGTTGCCT GACTCCCCGT CGTGTAGATA
     1741 ACTACGATAC GGGAGGGCTT ACCATCTGGC CCCAGTGCTG CAATGATACC GCGAGACCCA
     1801 CGCTCACCGG CTCCAGATTT ATCAGCAATA AACCAGCCAG CCGGAAGGGC CGAGCGCAGA
     1861 AGTGGTCCTG CAACTTTATC CGCCTCCATC CAGTCTATTA ATTGTTGCCG GGAAGCTAGA
     1921 GTAAGTAGTT CGCCAGTTAA TAGTTTGCGC AACGTTGTTG CCATTGCTAC AGGCATCGTG
     1981 GTGTCACGCT CGTCGTTTGG TATGGCTTCA TTCAGCTCCG GTTCCCAACG ATCAAGGCGA
     2041 GTTACATGAT CCCCCATGTT GTGCAAAAAA GCGGTTAGCT CCTTCGGTCC TCCGATCGTT
     2101 GTCAGAAGTA AGTTGGCCGC AGTGTTATCA CTCATGGTTA TGGCAGCACT GCATAATTCT
     2161 CTTACTGTCA TGCCATCCGT AAGATGCTTT TCTGTGACTG GTGAGTACTC AACCAAGTCA
     2221 TTCTGAGAAT AGTGTATGCG GCGACCGAGT TGCTCTTGCC CGGCGTCAAT ACGGGATAAT
     2281 ACCGCGCCAC ATAGCAGAAC TTTAAAAGTG CTCATCATTG GAAAACGTTC TTCGGGGCGA
     2341 AAACTCTCAA GGATCTTACC GCTGTTGAGA TCCAGTTCGA TGTAACCCAC TCGTGCACCC
     2401 AACTGATCTT CAGCATCTTT TACTTTCACC AGCGTTTCTG GGTGAGCAAA AACAGGAAGG
     2461 CAAAATGCCG CAAAAAAGGG AATAAGGGCG ACACGGAAAT GTTGAATACT CATACTCTTC
     2521 CTTTTTCAAT ATTGTCATTC GTGATTCTAG TACTGTGGGT GGCTGCGAAA CTCCTTCACT
     2581 CAATGAATTA CAATCATGAT TCGTGATTCG CACCGATCCC ACCAGCCTCT CGAGAAAAGG
     2641 GGACTTGAAC ATTCATGATT CACGACCCTG TGATTCATGA ATGCCATCCG ATCCAGAACC
     2701 GACTTGCTAC TCACGACTCA GACTGAATTT TTAAATGCCC TCATGATTTG ATTCATGATC
     2761 AGCAATGCCC TCATGATTTG ATTCATGATT CGCTGATCAC AGCGGTGAAG AACGTAACCC
     2821 ATTCACGATT CAGAAGGCAA GTACTGCTTC TTGCTCGGCT GCTTTGTTGC TGCCGAGGCG
     2881 GGCTAGCTTG CACAAAGATC GAGGATCGGT AATATTATTG AAGCATTTAT CAGGGTTATT
     2941 GTCTCATGAG CGGATACATA TTTGAATGTA TTTAGAAAAA TAAACAAATA GGGGTTCCGC
     3001 GCACATTTCC CCGAAAAGTG CCACCTGGCG GCCGCACAGC TTCGCGGCGC AGCAGCGATT
     3061 GAAGCACAGC CGGTGATGCT GGGTTGCCTT CCGCGTCGAT TGGGTGGTGT CGGTAGAGGC
     3121 GTTGACACCA TCTTCGGAAG CGGTGACGAG GAAGCGGCCG TCAGCATCGA GCGAGGTCAC
     3181 CGCTTCAGTG GCGTCTTCGA TAAGCTGCGG CTCTACGTCG GAGAGAGGCA GGGTGGGTAA
     3241 GATTCGGACG AGGTAGTCAT CTCCTCCTGT AAAAAGTCGA CTGCGTAATG TCAAAAGGTA
     3301 GAAGAGTGTG GATGATCAGC CTGTGATCTA CGTTGAGCCT CGACAGGACA AAGAAAGGTT
     3361 CACTTACTCC ACGTTGGCAG ACTTGGGTGC GTGGATACAA TGTGTAGGAC CAGAATGGAC
     3421 GAACTGGACG TGTAGGGTCT TCGACTGCGT AGACTGCATG GTGGCGGTCT TCACTGCAAG
     3481 AGGCAGCAGC GATGGAGGGT TGCTTTCGCG ACGAAGACCG GGTTGTTGCG AGTTTCACTA
     3541 TGATATAGTG CTAATGATAC CGGATGAACA CTTAAAAGGA ATGAGCGTGA TGGAGAAGAA
     3601 AGCAAAGAGT GAGGGAGAAA GTTGGCTCAG CCTGCAACGC TCTTCAAAAA GTCGTGAGTG
     3661 TTGGTCTGGC TAGCGAATGT CGTCGACCAA CTCACAATCG TCAATCGTGA ATGTGAATCA
     3721 CGAATACTTC ACGCAACTCG CGTCGCGTCG GTTTGGCGGC ATTCAGTGAT TTTCGCGCAA
     3781 AGTGGCTATT CACGATTCGT GGTTCGTGAT TCACGTTTCA CGATTTGGAC ATGCAGATCA
     3841 CCACCTACTC ACGACTGTTG AAGTTCCGTG TCTTGGTGCT GCCCAGATCC CGGTCGGCAT
     3901 CTACTCTATT CCTTTGCCCT CGGACGAGTG CTGGGGCGTC GGTTTCCACT ATCGGCGAGT
     3961 ACTTCTACAC AGCCATCGGT CCAGACGGCC GCGCTTCTGC GGGCGATTTG TGTACGCCCG
     4021 ACAGTCCCGG CTCCGGATCG GACGATTGCG TCGCATCGAC CCTGCGCCCA AGCTGCATCA
     4081 TCGAAATTGC CGTCAACCAA GCTCTGATAG AGTTGGTCAA GACCAATGCG GAGCATATAC
     4141 GCCCGGAGCC GCGGCGATCC TGCAAGCTCC GGATGCCTCC GCTCGAAGTA GCGCGTCTGC
     4201 TGCTCCATAC AAGCCAACCA CGGCCTCCAG AAGAAGATGT TGGCGACCTC GTATTGGGAA
     4261 TCCCCGAACA TCGCCTCGCT CCAGTCAATG ACCGCTGTTA TGCGGCCATT GTCCGTCAGG
     4321 ACATTGTTGG AGCCGAAATC CGCGTGCACG AGGTGCCGGA CTTCGGGGCA GTCCTCGGCC
     4381 CAAAGCATCA GCTCATCGAG AGCCTGCGCG ACGGACGCAC TGACGGTGTC GTCCATCACA
     4441 GTTTGCCAGT GATACACATG GGGATCAGCA ATCGCGCATA TGAAATCACG CCATGTAGTG
     4501 TATTGACCGA TTCCTTGCGG TCCGAATGGG CCGAACCCGC TCGTCTGGCT AAGATCGGCC
     4561 GCAGCGATCG CATCCATGGC CTCCGCGACC GGCTGCAGAA CAGCGGGCAG TTCGGTTTCA
     4621 GGCAGGTCTT GCAACGTGAC ACCCTGTGCA CGGCGGGAGA TGCAATAGGT CAGGCTCTCG
     4681 CTGAACTCCC CAATGTCAAG CACTTCCGGA ATCGGGAGCG CGGCCGATGC AAAGTGCCGA
     4741 TAAACATAAC GATCTTTGTA GAAACCATCG GCGCAGCTAT TTACCCGCAG GACATATCCA
     4801 CGCCCTCCTA CATCGAAGCT GAAAGCACGA GATTCTTCGC CCTCCGAGAG CTGCATCAGG
     4861 TCGGAGACGC TGTCGAACTT TTCGATCAGA AACTTCTCGA CAGACGTCGC GGTGAGTTCA
     4921 GGCTTTTTCA TATCTCATTG CCCCCCGGGA TCTGGCAACG GAAGGGTCAG ACGAGAAAGT
     4981 TGATGAAAGA CGGGAGGGTG GAAATCAGGA CAGACTCATG CTTATGTACC ATGTCGCTCC
     5041 AACAACTCAG CATCTCTATG AACTTCCAGC CACCCATTCC GCATCGTGAT TCTCATCGCC
     5101 GCACAGACGC ATTGCCATTG CAGGCGAGAA GAAATGGCTC ACATTTCGCG TCAGATTAGC
     5161 GAAGAAAGTT TGCAGAGCTT GGTGTGCTGT GTCATTTTCT TGAGCGCATA GAAGAAAAGT
     5221 ATTCGCGGAG CAAAGCAGTC TGAAAAGAGA GGTTGAGTGA CGTTACTCGG CAGCTTAGGT
     5281 ACAAGGCTGA CGCAATAGGA AGGCGGCGGA ATCAGTTGGA ATTGTTCTTC AGCGACTAAC
     5341 AACAGCTTTG TGGTGCCCGA GAGAACAATT TTCCGATTGT CTCGCTTCCT TTAGCCACGC
     5401 CATTTGTGAG CGTCAGCGTT AGCTCAACTT TCATCGTGCC CAGATTTTTT TTTTGAAGTT
     5461 TGCAGAACTC GCTGGTAGTT ACCACGTTCT TCTTCCACTT TCTAGACGAT TTTGCGACCT
     5521 CTGTTACCGA TTACCATTCC TGATCGCTGA TCTGGCCCTA ATTTTTGATT TCCCGATTTG
     5581 AACTTGGAAC AAATGTGTTG ATTTGTCAAC TTGACAGCGG GGTGGGGGTT TTTTTTGGTT
     5641 CCGCCCTGCG CGTGTCGATT CACGTTTTGT AGCACACGAC TCACATCTGC CGCCACTCGA
     5701 GTGCGGCCGC CTAAGAAACC ATTATTATCA TGACATTAAC CTATAAAAAT AGGCGTATCA
     5761 CGAGGCCCTT TCGTC
//
