# Supplementary material for: A complete toolset for the study of Ustilago bromivora and Brachypodium sp. as a fungal-temperate grass pathosystem
Source: eLife. 2016 Nov 11;5:e20522. doi: 10.7554/eLife.20522 (PMC5106213; doi:10.7554/eLife.20522)
Supplement: Supplementary file 2. — Plasmid maps are provided as gb/gbk files. DOI: http://dx.doi.org/10.7554/eLife.20522.028 [file elife-20522-supp2.zip › pUG_UBRO_pep1.gbk]

LOCUS       DNA#3216_pUG_UmPep1Pro_dummy_UbPep1_dummy_NosT      7455 bp    DNA     circular UNA 6-DEC-2013
COMMENT     This file is created by Vector NTI
            http://www.invitrogen.com/
FEATURES             Location/Qualifiers
     primer_bind     <1..23
                     /note="Primer: atatgcTcttcaATATATCTCCCAATTTGTGTAGG"
                     /note="Number of mismatches: 11"
                     /note="Number of other matches on
                     DNA#2589_p6U_35Smut-SP-BirA-HDEL_reporter: 0"
                     /note="Primer binding region: 6947..6981"
                     /label="3925_SpecF (mismatches: 11)"
     CDS             complement(163..1173)
                     /gene="Sm/Sp"
                     /product="Strep/Spec resistence"
                     /SECDrawAs="Gene"
                     /vntifkey="4"
                     /label=Sm/Sp
     primer_bind     1056..1078
                     /note="Primer: ATGCCCGAGGCATAGACTGTACC"
                     /note="Number of mismatches: 0"
                     /note="Number of other matches on
                     p6U_BsaI_cloning_module-SP-BirA-HDEL_reporter: 0"
                     /note="Primer binding region: 7726..7748"
                     /label="P2365_5_SpecSeq (mismatches: 0)"
     primer_bind     complement(1300..>1323)
                     /note="Primer: atatgctCttctaccTTGCGCTCGTTCGCCAGCCAG"
                     /note="Number of mismatches: 10"
                     /note="Number of other hits on
                     DNA#2589_p6U_35Smut-SP-BirA-HDEL_reporter: 0"
                     /note="Primer binding region: complement(8258..8293)"
                     /label="3926_SpecR (mismatches: 10)"
     primer_bind     <1321..1343
                     /note="Primer: atatgcTCttcaGgTttGTGGAGTTGTCCGAGTCC"
                     /note="Number of mismatches: 12"
                     /note="Number of other matches on
                     DNA#2733_p123-GG-SapI-Strep-tag: 0"
                     /note="Primer binding region: 2283..2317"
                     /label="3929_p123inv2F  (mismatches: 12)"
     Site            1932..2896
                     /site_type="cleavage site"
                     /label="CBX locus"
     gene            2013..2899
                     /label="Carboxin resistance with repaired SapI site"
     primer_bind     complement(2027..2092)
                     /note="Primer:
                     atatGCtcttctGCGgaagtgcTGGCAACAGAAGGTCGGAGAGCGGTACGAAGACCGT
                     TGCTGACG"
                     /note="Number of mismatches: 8"
                     /note="Number of other hits on p123-GG-BsaI: 0"
                     /note="Primer binding region: complement(3001..3066)"
                     /label="P3007_p123_B_R (mismatches: 8)"
     primer_bind     2066..2109
                     /note="Primer:
                     atatgctctTcgCGCGTTGCTGCCTTTTCCACAACCGCCGCTGC"
                     /note="Number of mismatches: 11"
                     /note="Number of other matches on p123-GG-BsaI: 0"
                     /note="Primer binding region: 3040..3083"
                     /label="P3008_p123_C_F (mismatches: 11)"
     primer_bind     complement(2426..2445)
                     /note="Primer: TACATGTGCGGCAAGGGGTA"
                     /note="Number of mismatches: 0"
                     /note="Number of other hits on p123-GG-BsaI: 0"
                     /note="Primer binding region: complement(3400..3419)"
                     /label="P0699_3_CBX_inverse (mismatches: 0)"
     primer_bind     2446..2465
                     /note="Primer: CATTGTCAAGGACCTCGTGC"
                     /note="Number of mismatches: 0"
                     /note="Number of other matches on p123-GG-BsaI: 0"
                     /note="Primer binding region: 3420..3439"
                     /label="P0698_5_CBX_inverse (mismatches: 0)"
     primer_bind     complement(3350..3385)
                     /note="Primer: atatGGtctCaGCATGTGTCAGAGGTTTTCACCGTC"
                     /note="Number of mismatches: 7"
                     /note="Number of other hits on p123-GG-BsaI: 0"
                     /note="Primer binding region: complement(4365..4400)"
                     /label="P2936_pET_mutS5 (mismatches: 7)"
     primer_bind     3360..3391
                     /note="Primer: atatggtctctATGCAGCTCCCGGAGACGGTC"
                     /note="Number of mismatches: 9"
                     /note="Number of other matches on p123-GG-BsaI: 0"
                     /note="Primer binding region: 4375..4406"
                     /label="P2937_pET_mutS3 (mismatches: 9)"
     primer_bind     3509..3527
                     /note="Primer: GCTGGCTTAACTATGCGGC"
                     /note="Number of mismatches: 0"
                     /note="Number of other matches on
                     S2_pUG_UmPep1Pro_dummy_UbPep1_dummy_NosT: 0"
                     /note="Primer binding region: 3509..3527"
                     /label="P0065_5_pUstiGatePro_seq (mismatches: 0)"
     primer_bind     complement(3535..>3558)
                     /note="Primer: atatGCTCTTCTGGGGTGCACTCTCAGTACAATCTG"
                     /note="Number of mismatches: 0"
                     /note="Number of other hits on
                     DNA#2733_p123-GG-SapI-Strep-tag: 0"
                     /note="Primer binding region: complement(4509..4544)"
                     /label="3930_p123inv2R  (mismatches: 0)"
     primer          <3559..3582
                     /label=P4494_5_UmPep1_AB_BsaI
     promoter        3563..5038
                     /label="Pep1 Promoter according Pep1 paper"
     primer          complement(5019..>5042)
                     /label=P4495_3_UmPep1_AB_BsaI
     misc_feature    5039..5042
                     /label="overhang B"
                     /ApEinfo_fwdcolor=cyan
                     /ApEinfo_revcolor=green
     gene            5043..5066
                     /gene="B-dummy"
                     /label=B-dummy
                     /ApEinfo_fwdcolor=pink
                     /ApEinfo_revcolor=pink
     primer          <5067..5092
                     /label=P4490_5_UbPep1_CD_BsaI
     primer          5070..5072
                     /label="added Serine for N tags"
     CDS             5073..5594
                     /source=MIPS
                     /Parent=mRNA:UBRA_02965
                     /Note=+uncharacterized+protein
                     /frame="[complement(1586144..1586668): 0]"
     primer          complement(5574..>5598)
                     /label=P4491_3_UbPep1_CD_BsaI
     misc_feature    5595..5598
                     /label="Overhang D"
                     /ApEinfo_fwdcolor=cyan
                     /ApEinfo_revcolor=cyan
     gene            5599..5644
                     /gene="D-dummy"
                     /label=D-dummy
                     /ApEinfo_fwdcolor=#808040
                     /ApEinfo_revcolor=#808040
     primer_bind     complement(5601..5620)
                     /note="Primer: GTAAAGGTTATCTAGGATCC"
                     /note="Number of mismatches: 0"
                     /note="Number of other hits on
                     S2_pUG_UmPep1Pro_dummy_UbPep1_dummy_NosT: 0"
                     /note="Primer binding region: complement(5601..5620)"
                     /label="P4376_Rev_dummy_seq	 (mismatches: 0)"
     primer_bind     complement(5609..5626)
                     /note="Primer: ATGAAGGTAAAGGTTATC"
                     /note="Number of mismatches: 0"
                     /note="Number of other hits on
                     S2_pUG_UmPep1Pro_dummy_UbPep1_dummy_NosT: 0"
                     /note="Primer binding region: complement(5609..5626)"
                     /label="P3843_GG_cterm_dummy_seqR (mismatches: 0)"
     primer          <5645..5668
                     /label="3938 GGNost_F"
     terminator      5649..5940
                     /label=NosT
     primer          complement(5921..>5944)
                     /label="3939 GGNost_R"
     misc_structure  5945..6050
                     /label="FG Dummy"
     primer_bind     <6055..6077
                     /note="Primer: atatGCTCTTCGGAGGCCTCGGCAGGAGCAGGTGC"
                     /note="Number of mismatches: 0"
                     /note="Number of other matches on
                     DNA#2733_p123-GG-SapI-Strep-tag: 0"
                     /note="Primer binding region: 4541..4575"
                     /label="3927_p123inv1F  (mismatches: 0)"
     misc_feature    <6055..6057
                     /feature_type="cloning module"
                     /label="SapI cloning module"
     tag             6058..6084
                     /label=linker
     tag             6085..6111
                     /label=Strep-tag
     primer          <6112..6135
                     /label=5_p123_BsaI_A
     primer_bind     complement(6112..6130)
                     /note="Primer: AACGATCTGCAGCCGGCTC"
                     /note="Number of mismatches: 0"
                     /note="Number of other hits on
                     S2_pUG_UmPep1Pro_dummy_UbPep1_dummy_NosT: 0"
                     /note="Primer binding region: complement(6112..6130)"
                     /label="P0066_3_pUstiGateRes_seq (mismatches: 0)"
     primer_bind     complement(6162..6186)
                     /note="Primer: CATCGCAAGACCGGCAACAGGATTC"
                     /note="Number of mismatches: 0"
                     /note="Number of other hits on p123-GG-BsaI: 0"
                     /note="Primer binding region: complement(51..75)"
                     /label="P0012_p123_Seq_Rev (mismatches: 0)"
     primer_bind     complement(6276..6294)
                     /note="Primer: GTATAATTGCGGGACTCTA"
                     /note="Number of mismatches: 0"
                     /note="Number of other hits on p123-GG-BsaI: 0"
                     /note="Primer binding region: complement(165..183)"
                     /label="P0052_NosT_3 (mismatches: 0)"
     primer          complement(6408..>6431)
                     /label=3_p123_BsaI_A
     primer          <6429..6456
                     /label=5_p123_B
     primer          6525..6532
                     /label="added for mutation"
     rep_origin      6709..7297
                     /label="pUC ori"
     primer_bind     complement(6778..6798)
                     /note="Primer: TGGTATCTTTATAGTCCTGTC"
                     /note="Number of mismatches: 0"
                     /note="Number of other hits on p123-GG-BsaI: 0"
                     /note="Primer binding region: complement(667..687)"
                     /label="P2366_3_pUCori (mismatches: 0)"
     primer_bind     complement(7435..7455)
                     /note="Primer: atatgcTCttcttatGTTTACTCATATATACTTTAG"
                     /note="Number of mismatches: 11"
                     /note="Number of other hits on
                     DNA#2733_p123-GG-SapI-Strep-tag: 0"
                     /note="Primer binding region: complement(1324..1359)"
                     /label="3928_p123inv1R  (mismatches: 11)"
ORIGIN
        1 ATATATCTCC CAATTTGTGT AGGGCTTATT ATGCACGCTT AAAAATAATA AAAGCAGACT
       61 TGACCTGATA GTTTGGCTGT GAGCAATTAT GTGCTTAGTG CATCTAACGC TTGAGTTAAG
      121 CCGCGCCGCG AAGCGGCGTC GGCTTGAACG AATTGTTAGA CATTATTTGC CGACTACCTT
      181 GGTGATCTCG CCTTTCACGT AGTGGACAAA TTCTTCCAAC TGATCTGCGC GCGAGGCCAA
      241 GCGATCTTCT TCTTGTCCAA GATAAGCCTG TCTAGCTTCA AGTATGACGG GCTGATACTG
      301 GGCCGGCAGG CGCTCCATTG CCCAGTCGGC AGCGACATCC TTCGGCGCGA TTTTGCCGGT
      361 TACTGCGCTG TACCAAATGC GGGACAACGT AAGCACTACA TTTCGCTCAT CGCCAGCCCA
      421 GTCGGGCGGC GAGTTCCATA GCGTTAAGGT TTCATTTAGC GCCTCAAATA GATCCTGTTC
      481 AGGAACCGGA TCAAAGAGTT CCTCCGCCGC TGGACCTACC AAGGCAACGC TATGTTCTCT
      541 TGCTTTTGTC AGCAAGATAG CCAGATCAAT GTCGATCGTG GCTGGCTCGA AGATACCTGC
      601 AAGAATGTCA TTGCGCTGCC ATTCTCCAAA TTGCAGTTCG CGCTTAGCTG GATAACGCCA
      661 CGGAATGATG TCGTCGTGCA CAACAATGGT GACTTCTACA GCGCGGAGAA TCTCGCTCTC
      721 TCCAGGGGAA GCCGAAGTTT CCAAAAGGTC GTTGATCAAA GCTCGCCGCG TTGTTTCATC
      781 AAGCCTTACG GTCACCGTAA CCAGCAAATC AATATCACTG TGTGGCTTCA GGCCGCCATC
      841 CACTGCGGAG CCGTACAAAT GTACGGCCAG CAACGTCGGT TCGAGATGGC GCTCGATGAC
      901 GCCAACTACC TCTGATAGTT GAGTCGATAC TTCGGCGATC ACCGCTTCCC TCATGATGTT
      961 TAACTTTGTT TTAGGGCGAC TGCCCTGCTG CGTAACATCG TTGCTGCTCC ATAACATCAA
     1021 ACATCGACCC ACGGCGTAAC GCGCTTGCTG CTTGGATGCC CGAGGCATAG ACTGTACCCC
     1081 AAAAAAACAG TCATAACAAG CCATGAAAAC CGCCACTGCG CCGTTACCAC CGCTGCGTTC
     1141 GGTCAAGGTT CTGGACCAGT TGCGTGAGCG CATACGCTAC TTGCATTACA GCTTACGAAC
     1201 CGAACAGGCT TATGTCCACT GGGTTCGTGC CTTCATCCGT TTCCACGGTG TGCGTCACCC
     1261 GGCAACCTTG GGCAGCAGCG AAGTCGAGGC ATTTCTGTCC TGGCTGGCGA ACGAGCGCAA
     1321 GGTTTGTGGA GTTGTCCGAG TCCCCGAATC ACAAGAATTA GGCTCGTGCT CTGTGAGATC
     1381 TCTCGCGAAA CCCAGATGAA GGAAAAAAAT CGGAAGATCG CGGAAGAAGT GGGGTTCGCA
     1441 TGGTCTAACA TTGTCGCATT CCTCACAGTT TCGGCTGGAA ACGGCAGGGA CAATCACGAG
     1501 AAATGCGCGA CGAGTATTCA GTTGTCCAAA ATTATGTCAG CTTGAAAGTT GGAAACGGCG
     1561 GAAGAAAATT CGTCAGGAGG GCGTTGCGGC TAGGGTGAAG AACGGAGACA ATTTCGGCTT
     1621 TGAAATTGGC TCGACTCTGA TTGGATCATG ACGCACTGCT GGTCCACAAC CGTGTCGAAG
     1681 GTGCCGTCTT TACTACAGGT CCGCTGGAAG CAAAATGGAA AAAGCCGCTG GAGCCCGACT
     1741 ACAGAGCCGC CGTGTTTTGG TAATCAGTCG GCAAATAGGT CAGCACAGCG CAGCGTGACA
     1801 GGTTCTTGCA ATTTACAGCA CAGCTCGTCC GTCTACGACT TTGCACACCA CAAAGTGTGC
     1861 GGGGAGCAAA GGAGCCGATC TTGGTCGCGC GCAAAGCCAA GGAGTCTTGA ACCTGAGAGT
     1921 GTGCGTGTCT TGTGACGCTT GCCCTTCTGT ACTTTGCTGT GACACTACCA CCACATCTGT
     1981 CTTGGCTTTT TGTTCATACA TCCACACCGA CCATGTCGCT ATTCAACGTC AGCAACGGTC
     2041 TTCGTACCGC TCTCCGACCT TCTGTTGCCA GCTCGTCGGC GTTGCTGCCT TTTCCACAAC
     2101 CGCCGCTGCC CGTCTCGCCA CACCCACCTC TGACAACGTT GGCAGTTCGG GCAAGCCTCA
     2161 GCACTTGAAG CAGTTCAAGA TCTACCGATG GAACCCTGAC AAGCCCTCGG AGAAGCCTCG
     2221 TCTGCAGTCG TACACACTGG ACCTCAACCA GACCGGTCCA ATGGTTCTCG ACGCGCTCAT
     2281 CAAAATCAAG AACGAAATTG ACCCTACGCT CACCTTCCGT CGCTCGTGCC GTGAGGGTAT
     2341 CTGCGGTTCG TGCGCTATGA ATATTGACGG TGTCAACACC CTCGCCTGCC TCTGCCGGAT
     2401 CGACAAGCAG AATGACACCA AGATCTACCC CTTGCCGCAC ATGTACATTG TCAAGGACCT
     2461 CGTGCCAGAC TTGACCCAGT TCTACAAGCA GTACCGATCC ATCGAGCCTT TCCTCAAGTC
     2521 CAACAACACC CCTTCTGAGG GTGAACATCT TCAGTCGCCC GAGGAGCGTC GTCGACTCGA
     2581 CGGTCTGTAC GAGTGCATTC TGTGCGCGTG CTGCTCCACA TCCTGCCCCT CTTACTGGTG
     2641 GAATCAGGAC GAGTACCTTG GCCCCGCCGT GCTCATGCAG GCGTACCGAT GGATGGCCGA
     2701 CTCGCGTGAC GACTTTGGTG AGGAGCGAAG ACAGAAGCTC GAGAACACCT TTTCGCTCTA
     2761 CCGATGCCTT ACCATCATGA ACTGCTCCAG GACCTGCCCC AAGAACCTCA ACCCTGGTAA
     2821 GGCAATTGCA CAGATCAAGA AGGACATGGC CGTCGGCGCA CCCAAGGCTT CCGAGCGCCC
     2881 TATCATGGCT TCGTCGTAAT CTTGATATAT CATATCGTTC TTTCCTCAGC ACTTCTTTTG
     2941 TCAATTTCAA AAGTATCTAA TTGCATTCAA CTCCGCTTGT GGTTTGTTGT TCAGTGAGAG
     3001 TGGAAACGCT ACGGGCAAGA TGAGGGCAGT GTTCTGGCGA CGGAAAAGTG TGCAAGTGTC
     3061 TGGCCTGCGT CCTCGCTGGT TCCAGCAGCC GATGCAGGAC GTGTACCTAG CGATTTCTTC
     3121 GACAGCCTAT TGTGGCAGCC GCGATTCGCC ACAATCGTAC GAAAGCGAGA CGAGTTGAGC
     3181 GAAGATCCCC ATTATTGAAG CATTTATCAG GGTTATTGTC TCATGAGCGG ATACATATTT
     3241 GAATGTATTT AGAAAAATAA ACAAATAGGG GTTCCGCGCA CATTTCCCCG AAAAGTGCCA
     3301 CCTGACGTCT AAGAAACCAT TATTATCATG ACATTAACCT ATAAAAATAG GCGTATCACG
     3361 AGGCCCTTTC GTCTCGCGCG TTTCGGTGAT GACGGTGAAA ACCTCTGACA CATGCAGCTC
     3421 CCGGAGACGG TCACAGCTTG TCTGTAAGCG GATGCCGGGA GCAGACAAGC CCGTCAGGGC
     3481 GCGTCAGCGG GTGTTGGCGG GTGTCGGGGC TGGCTTAACT ATGCGGCATC AGAGCAGATT
     3541 GTACTGAGAG TGCACCCCAC CTacgacgga tgcgctatcg tcacaggcga gggcttatgt
     3601 actcggacgc attctacaaa acgggaaaga tactgcaaga ccaagcgctc acagcttaat
     3661 cgtgaatgca gcgtctatga cgaattcacg attcgtgatt gcaccgtgat tcgagggcgt
     3721 ggttgctttc ttctttccac gaccacgacc acgtcaacgt gctgcttggt tcttccaaca
     3781 agtcatgagt ttggaccctg tcaaccgagg ctgcaactag ccaagcgagc cgagagtcac
     3841 cgagtgccat tcgtgattcg tgatttggac gcgcacaaat cgaccgtaaa cttgctccac
     3901 ttgcctcgca gcctctgctg cctctgctgc ctgttttcaa caccatccgt gatccttgtg
     3961 agcggacatg tcaccattca ctcgagatgg tcacgagcgt aatcgattgc gctttcaggg
     4021 cagctcagag tgtggtttcg tgctgcgaag ctctgagcgc ggcggcagtc ttggtgcagc
     4081 tgttgaagct cattttggaa ccaatcgtgg ctgtccacga aagcgagctg catcgatatt
     4141 ttttagcgca aagacggttg gatagccgag tcacggagga gactcagcct aactttggcg
     4201 atcagatggc cacgtcgaca cgttgagcac gttcaccaga ttcatgatcc acgatctgct
     4261 ttcgtcctgt ccattcacga tttactcgta cgtcgcactc gtgactgttt cggctgtttg
     4321 tacaatcacg aatgtgcaag cggattgcac gatgtagaag atcgtcaacg tgaatttaat
     4381 actgtcatgt tagcaaatcg caacttacat tctttacatg cgattcgtga ttcgtgattg
     4441 tgatttagca cccactcgtg actctcgcgt ccgttgatca cgaatgacgg ttctgccgac
     4501 caagcgcggg tggtcgccca tgtctctacg catcgtcgtt gctgtgacag acgattccgg
     4561 gttgtgaggg cttgtggctc acaaacgtct gtgttcttgt atcctttcga gcgaccgtag
     4621 atcgctcagc cagccgtgga gtgggttagc aagcctagca atcttcgata gccgcttcat
     4681 atcgatgctt catatcgatg cttcatatcg atgcttcagc tcgtccagtc tgacccactg
     4741 gaatataata tactcgagag tgcgcatgaa ttggtctgag gggcgtagcg agaagtgggt
     4801 cgtggactca tttgttggca acaggagcga tgctgcatgg atgtgagatg cactgcaaat
     4861 aaagtctgtt gtccccaccg acctcggcct gcaccgtatg aagcaatgag tagtggccat
     4921 ataaatatac gcaaagggca gaaagcagtt gacaagaacc ttcctctctt tcgaaagcgt
     4981 gggtttgcga cgaccacata gatacctaga accatcctga ggactctcga catcaacgAA
     5041 CAGTATTCAG TCGACTGGTA CCAACAGGCT CAATGAAGCT CACACTCAAC ACCGCCTTCC
     5101 TCCTCACCCT CGCCTCGCTG CTGGTCATCA GCATCGACAG TGTAGACGCC CAGGTCCCAC
     5161 TCCCTGACTA CACTGTCCAT GACTACCCAC TCGCCGCAAC GTTTTACTGG TTCTCCTCCG
     5221 TCGAAGTCGG AGTCTGCTAC AGCCCTAAAG CTCGGGTTGG TAGCATCAAA GGAGCACTCC
     5281 ACTGCACCCA CCAAGAAAAC TACGATCTTG AAAACAACAC CTGGACGCTA CCCCAGACTT
     5341 GCGTCGCTCT CAAGCCTCTT GGTGAACCTC TTTCCAACGC TGTGCGTGAC TCATGCGCAA
     5401 ACGCTAAGGG GAGTTTCAAC ATCATCAAGC CTGCTTCGAA CAATGCTGAC GGTAGCCAGG
     5461 CTTACGATGC TATCAGCAAC AAAGGTGCTG GTGGTGCAGC ATCTGACCCG GGTTCGCAGA
     5521 CTAGCAGTGA CGATGACGAA GGTGACAAGA AGGATGGTGG CATGCTCGGC GGGCTTGGTA
     5581 AGATGTTTGG GCTCTCAGGT GGATCCTAGA TAACCTTTAC CTTCATTCCC TGTAAATTGG
     5641 TACCCTGCGG CCGCCCGGCT GCAGATCGTT CAAACATTTG GCAATAAAGT TTCTTAAGAT
     5701 TGAATCCTGT TGCCGGTCTT GCGATGATTA TCATATAATT TCTGTTGAAT TACGTTAAGC
     5761 ATGTAATAAT TAACATGTAA TGCATGACGT TATTTATGAG ATGGGTTTTT ATGATTAGAG
     5821 TCCCGCAATT ATACATTTAA TACGCGATAG AAAACAAAAT ATAGCGCGCA AACTAGGATA
     5881 AATTATCGCG CGCGGTGTCA TCTATGTTAC TAGATCCGAT GATAAGCTGT CAAACATGAG
     5941 ACTAGCGGCC GCCCCCGAAG AGCATATGGA AGCGGAGAGG GCAGAGGAAG TCTGCTAACA
     6001 TGCGGTGACG TCGAGGAGAA TCCTGGACCT TATATGCTCT TCGGAGATAT GTATGAGGCC
     6061 TCGGCAGGAG CAGGTGCTGG CAGCTGGTCC CATCCGCAGT TTGAAAAGTA AGAGCCGGCT
     6121 GCAGATCGTT CAAACATTTG GCAATAAAGT TTCTTAAGAT TGAATCCTGT TGCCGGTCTT
     6181 GCGATGATTA TCATATAATT TCTGTTGAAT TACGTTAAGC ATGTAATAAT TAACATGTAA
     6241 TGCATGACGT TATTTATGAG ATGGGTTTTT ATGATTAGAG TCCCGCAATT ATACATTTAA
     6301 TACGCGATAG AAAACAAAAT ATAGCGCGCA AACTAGGATA AATTATCGCG CGCGGTGTCA
     6361 TCTATGTTAC TAGATCCGAT GATAAGCTGT CAAACATGAG AATTCATCGA TGATATCAGA
     6421 TCTGCCGGTC ACCCTATAGT GAGTCGTATT AATTTCGATA AGCCAGGTTA ACCTGCATTA
     6481 ATGAATCGGC CAACGCGCGG GGAGAGGCGG TTTGCGTATT GGGCGCACTT CCGCTTCCTC
     6541 GCTCACTGAC TCGCTGCGCT CGGTCGTTCG GCTGCGGCGA GCGGTATCAG CTCACTCAAA
     6601 GGCGGTAATA CGGTTATCCA CAGAATCAGG GGATAACGCA GGAAAGAACA TGTGAGCAAA
     6661 AGGCCAGCAA AAGGCCAGGA ACCGTAAAAA GGCCGCGTTG CTGGCGTTTT TCCATAGGCT
     6721 CCGCCCCCCT GACGAGCATC ACAAAAATCG ACGCTCAAGT CAGAGGTGGC GAAACCCGAC
     6781 AGGACTATAA AGATACCAGG CGTTTCCCCC TGGAAGCTCC CTCGTGCGCT CTCCTGTTCC
     6841 GACCCTGCCG CTTACCGGAT ACCTGTCCGC CTTTCTCCCT TCGGGAAGCG TGGCGCTTTC
     6901 TCAATGCTCA CGCTGTAGGT ATCTCAGTTC GGTGTAGGTC GTTCGCTCCA AGCTGGGCTG
     6961 TGTGCACGAA CCCCCCGTTC AGCCCGACCG CTGCGCCTTA TCCGGTAACT ATCGTCTTGA
     7021 GTCCAACCCG GTAAGACACG ACTTATCGCC ACTGGCAGCA GCCACTGGTA ACAGGATTAG
     7081 CAGAGCGAGG TATGTAGGCG GTGCTACAGA GTTCTTGAAG TGGTGGCCTA ACTACGGCTA
     7141 CACTAGAAGG ACAGTATTTG GTATCTGCGC TCTGCTGAAG CCAGTTACCT TCGGAAAAAG
     7201 AGTTGGTAGC TCTTGATCCG GCAAACAAAC CACCGCTGGT AGCGGTGGTT TTTTTGTTTG
     7261 CAAGCAGCAG ATTACGCGCA GAAAAAAAGG ATCTCAAGAA GATCCTTTGA TCTTTTCTAC
     7321 GGGGTCTGAC GCTCAGTGGA ACGAAAACTC ACGTTAAGGG ATTTTGGTCA TGAGATTATC
     7381 AAAAAGGATC TTCACCTAGA TCCTTTTAAA TTAAAAATGA AGTTTTAAAT CAATCTAAAG
     7441 TATATATGAG TAAAC
//
