# Supplementary material for: A complete toolset for the study of Ustilago bromivora and Brachypodium sp. as a fungal-temperate grass pathosystem
Source: eLife. 2016 Nov 11;5:e20522. doi: 10.7554/eLife.20522 (PMC5106213; doi:10.7554/eLife.20522)
Supplement: Supplementary file 2. — Plasmid maps are provided as gb/gbk files. DOI: http://dx.doi.org/10.7554/eLife.20522.028 [file elife-20522-supp2.zip › pUG_UBRO_stp1.gbk]

LOCUS       DNA#3217_pUG_UmStp1-Pro_dummy_UbStp1_dummy_NosT      7642 bp    DNA     circular UNA 6-DEC-2013
COMMENT     This file is created by Vector NTI
            http://www.invitrogen.com/
FEATURES             Location/Qualifiers
     primer_bind     <1..23
                     /note="Primer: atatgcTcttcaATATATCTCCCAATTTGTGTAGG"
                     /note="Number of mismatches: 11"
                     /note="Number of other matches on
                     DNA#2589_p6U_35Smut-SP-BirA-HDEL_reporter: 0"
                     /note="Primer binding region: 6947..6981"
                     /label="3925_SpecF (mismatches: 11)"
     CDS             complement(163..1173)
                     /gene="Sm/Sp"
                     /product="Strep/Spec resistence"
                     /SECDrawAs="Gene"
                     /vntifkey="4"
                     /label=Sm/Sp
     primer_bind     1056..1078
                     /note="Primer: ATGCCCGAGGCATAGACTGTACC"
                     /note="Number of mismatches: 0"
                     /note="Number of other matches on
                     p6U_BsaI_cloning_module-SP-BirA-HDEL_reporter: 0"
                     /note="Primer binding region: 7726..7748"
                     /label="P2365_5_SpecSeq (mismatches: 0)"
     primer_bind     complement(1300..>1323)
                     /note="Primer: atatgctCttctaccTTGCGCTCGTTCGCCAGCCAG"
                     /note="Number of mismatches: 10"
                     /note="Number of other hits on
                     DNA#2589_p6U_35Smut-SP-BirA-HDEL_reporter: 0"
                     /note="Primer binding region: complement(8258..8293)"
                     /label="3926_SpecR (mismatches: 10)"
     primer_bind     <1321..1343
                     /note="Primer: atatgcTCttcaGgTttGTGGAGTTGTCCGAGTCC"
                     /note="Number of mismatches: 12"
                     /note="Number of other matches on
                     DNA#2733_p123-GG-SapI-Strep-tag: 0"
                     /note="Primer binding region: 2283..2317"
                     /label="3929_p123inv2F  (mismatches: 12)"
     Site            1932..2896
                     /site_type="cleavage site"
                     /label="CBX locus"
     gene            2013..2899
                     /label="Carboxin resistance with repaired SapI site"
     primer_bind     complement(2027..2092)
                     /note="Primer:
                     atatGCtcttctGCGgaagtgcTGGCAACAGAAGGTCGGAGAGCGGTACGAAGACCGT
                     TGCTGACG"
                     /note="Number of mismatches: 8"
                     /note="Number of other hits on p123-GG-BsaI: 0"
                     /note="Primer binding region: complement(3001..3066)"
                     /label="P3007_p123_B_R (mismatches: 8)"
     primer_bind     2066..2109
                     /note="Primer:
                     atatgctctTcgCGCGTTGCTGCCTTTTCCACAACCGCCGCTGC"
                     /note="Number of mismatches: 11"
                     /note="Number of other matches on p123-GG-BsaI: 0"
                     /note="Primer binding region: 3040..3083"
                     /label="P3008_p123_C_F (mismatches: 11)"
     primer_bind     complement(2426..2445)
                     /note="Primer: TACATGTGCGGCAAGGGGTA"
                     /note="Number of mismatches: 0"
                     /note="Number of other hits on p123-GG-BsaI: 0"
                     /note="Primer binding region: complement(3400..3419)"
                     /label="P0699_3_CBX_inverse (mismatches: 0)"
     primer_bind     2446..2465
                     /note="Primer: CATTGTCAAGGACCTCGTGC"
                     /note="Number of mismatches: 0"
                     /note="Number of other matches on p123-GG-BsaI: 0"
                     /note="Primer binding region: 3420..3439"
                     /label="P0698_5_CBX_inverse (mismatches: 0)"
     primer_bind     complement(3350..3385)
                     /note="Primer: atatGGtctCaGCATGTGTCAGAGGTTTTCACCGTC"
                     /note="Number of mismatches: 7"
                     /note="Number of other hits on p123-GG-BsaI: 0"
                     /note="Primer binding region: complement(4365..4400)"
                     /label="P2936_pET_mutS5 (mismatches: 7)"
     primer_bind     3360..3391
                     /note="Primer: atatggtctctATGCAGCTCCCGGAGACGGTC"
                     /note="Number of mismatches: 9"
                     /note="Number of other matches on p123-GG-BsaI: 0"
                     /note="Primer binding region: 4375..4406"
                     /label="P2937_pET_mutS3 (mismatches: 9)"
     primer_bind     3509..3527
                     /note="Primer: GCTGGCTTAACTATGCGGC"
                     /note="Number of mismatches: 0"
                     /note="Number of other matches on
                     T2_pUG_UmStp1-Pro_dummy_UbStp1_dummy_NosT: 0"
                     /note="Primer binding region: 3509..3527"
                     /label="P0065_5_pUstiGatePro_seq (mismatches: 0)"
     primer_bind     complement(3535..>3558)
                     /note="Primer: atatGCTCTTCTGGGGTGCACTCTCAGTACAATCTG"
                     /note="Number of mismatches: 0"
                     /note="Number of other hits on
                     DNA#2733_p123-GG-SapI-Strep-tag: 0"
                     /note="Primer binding region: complement(4509..4544)"
                     /label="3930_p123inv2R  (mismatches: 0)"
     primer          <3559..3581
                     /label=5_StpIPro_AB_BsaI
     promoter        3563..4220
                     /label=stp1-Promoter
     mutation        3662
                     /label="after T theres was CGA but gone in 3 indep. clones"
     primer          complement(4200..>4224)
                     /label=3_StpIPro_AB_BsaI
     misc_feature    4221..4224
                     /label="overhang B"
                     /ApEinfo_fwdcolor=cyan
                     /ApEinfo_revcolor=green
     gene            4225..4248
                     /gene="B-dummy"
                     /label=B-dummy
                     /ApEinfo_fwdcolor=pink
                     /ApEinfo_revcolor=pink
     primer          <4249..4274
                     /label=P4488_5_UbStp1_CD_BsaI
     misc_feature    4252..4254
                     /label="added Serine for frame"
     CDS             join(4255..4388,4389..5781)
                     /source=MIPS
                     /Parent=mRNA:UBRA_12209
                     /Note=+uncharacterized+protein
                     /frame="[88968..89101: 0, 89208..90603: 1]"
     primer_bind     4324..4354
                     /note="Primer: aTaactagtATgGAAGCGCACGGCTCTCACC"
                     /note="Number of mismatches: 9"
                     /note="Number of other matches on Ub stp1 coding
                     sequence: 0"
                     /note="Primer binding region: 70..100"
                     /label="Pseq-1903 (mismatches: 9)"
     primer_bind     complement(4581..4615)
                     /note="Primer: atAtgctcttcgaGaCATTGAGCGTCTCACTCGCA"
                     /note="Number of mismatches: 13"
                     /note="Number of other hits on Ub stp1 coding sequence: 0"
                     /note="Primer binding region: complement(327..361)"
                     /label="Pseq-3328 (mismatches: 13)"
     primer_bind     5546..5565
                     /note="Primer: TCAATGGCGACTCAGCTGTT"
                     /note="Number of mismatches: 0"
                     /note="Number of other matches on Ub stp1 coding
                     sequence: 0"
                     /note="Primer binding region: 1292..1311"
                     /label="Pseq-1970 (mismatches: 0)"
     primer_bind     complement(5614..5633)
                     /note="Primer: ACGCCGTCCTTCTTTTCAGA"
                     /note="Number of mismatches: 0"
                     /note="Number of other hits on Ub stp1 coding sequence: 0"
                     /note="Primer binding region: complement(1360..1379)"
                     /label="Pseq-1971 (mismatches: 0)"
     primer_bind     5660..5695
                     /note="Primer: AtatGcTcttCgtccTGCCGTTCTTGCCCACCGAGG"
                     /note="Number of mismatches: 11"
                     /note="Number of other matches on Ub stp1 coding
                     sequence: 0"
                     /note="Primer binding region: 1406..1441"
                     /label="Pseq-3329 (mismatches: 11)"
     primer          complement(5762..>5785)
                     /label=P4489_3_UbStp1_CD_BsaI
     misc_feature    5782..5785
                     /label="Overhang D"
                     /ApEinfo_fwdcolor=cyan
                     /ApEinfo_revcolor=cyan
     gene            5786..5831
                     /gene="D-dummy"
                     /label=D-dummy
                     /ApEinfo_fwdcolor=#808040
                     /ApEinfo_revcolor=#808040
     primer_bind     complement(5788..5807)
                     /note="Primer: GTAAAGGTTATCTAGGATCC"
                     /note="Number of mismatches: 0"
                     /note="Number of other hits on
                     T2_pUG_UmStp1-Pro_dummy_UbStp1_dummy_NosT: 0"
                     /note="Primer binding region: complement(5788..5807)"
                     /label="P4376_Rev_dummy_seq	 (mismatches: 0)"
     primer_bind     complement(5796..5813)
                     /note="Primer: ATGAAGGTAAAGGTTATC"
                     /note="Number of mismatches: 0"
                     /note="Number of other hits on
                     T2_pUG_UmStp1-Pro_dummy_UbStp1_dummy_NosT: 0"
                     /note="Primer binding region: complement(5796..5813)"
                     /label="P3843_GG_cterm_dummy_seqR (mismatches: 0)"
     primer          <5832..5855
                     /label="3938 GGNost_F"
     terminator      5836..6127
                     /label=NosT
     primer          complement(6108..>6131)
                     /label="3939 GGNost_R"
     misc_structure  6132..6237
                     /label="FG Dummy"
     primer_bind     <6242..6264
                     /note="Primer: atatGCTCTTCGGAGGCCTCGGCAGGAGCAGGTGC"
                     /note="Number of mismatches: 0"
                     /note="Number of other matches on
                     DNA#2733_p123-GG-SapI-Strep-tag: 0"
                     /note="Primer binding region: 4541..4575"
                     /label="3927_p123inv1F  (mismatches: 0)"
     tag             6245..6271
                     /label=linker
     tag             6272..6298
                     /label=Strep-tag
     primer          <6299..6322
                     /label=5_p123_BsaI_A
     primer_bind     complement(6299..6317)
                     /note="Primer: AACGATCTGCAGCCGGCTC"
                     /note="Number of mismatches: 0"
                     /note="Number of other hits on
                     T2_pUG_UmStp1-Pro_dummy_UbStp1_dummy_NosT: 0"
                     /note="Primer binding region: complement(6299..6317)"
                     /label="P0066_3_pUstiGateRes_seq (mismatches: 0)"
     primer_bind     complement(6349..6373)
                     /note="Primer: CATCGCAAGACCGGCAACAGGATTC"
                     /note="Number of mismatches: 0"
                     /note="Number of other hits on p123-GG-BsaI: 0"
                     /note="Primer binding region: complement(51..75)"
                     /label="P0012_p123_Seq_Rev (mismatches: 0)"
     primer_bind     complement(6463..6481)
                     /note="Primer: GTATAATTGCGGGACTCTA"
                     /note="Number of mismatches: 0"
                     /note="Number of other hits on p123-GG-BsaI: 0"
                     /note="Primer binding region: complement(165..183)"
                     /label="P0052_NosT_3 (mismatches: 0)"
     primer          complement(6595..>6618)
                     /label=3_p123_BsaI_A
     primer          <6616..6643
                     /label=5_p123_B
     primer          6712..6719
                     /label="added for mutation"
     rep_origin      6896..7484
                     /label="pUC ori"
     primer_bind     complement(6965..6985)
                     /note="Primer: TGGTATCTTTATAGTCCTGTC"
                     /note="Number of mismatches: 0"
                     /note="Number of other hits on p123-GG-BsaI: 0"
                     /note="Primer binding region: complement(667..687)"
                     /label="P2366_3_pUCori (mismatches: 0)"
     primer_bind     complement(7622..7642)
                     /note="Primer: atatgcTCttcttatGTTTACTCATATATACTTTAG"
                     /note="Number of mismatches: 11"
                     /note="Number of other hits on
                     DNA#2733_p123-GG-SapI-Strep-tag: 0"
                     /note="Primer binding region: complement(1324..1359)"
                     /label="3928_p123inv1R  (mismatches: 11)"
ORIGIN
        1 ATATATCTCC CAATTTGTGT AGGGCTTATT ATGCACGCTT AAAAATAATA AAAGCAGACT
       61 TGACCTGATA GTTTGGCTGT GAGCAATTAT GTGCTTAGTG CATCTAACGC TTGAGTTAAG
      121 CCGCGCCGCG AAGCGGCGTC GGCTTGAACG AATTGTTAGA CATTATTTGC CGACTACCTT
      181 GGTGATCTCG CCTTTCACGT AGTGGACAAA TTCTTCCAAC TGATCTGCGC GCGAGGCCAA
      241 GCGATCTTCT TCTTGTCCAA GATAAGCCTG TCTAGCTTCA AGTATGACGG GCTGATACTG
      301 GGCCGGCAGG CGCTCCATTG CCCAGTCGGC AGCGACATCC TTCGGCGCGA TTTTGCCGGT
      361 TACTGCGCTG TACCAAATGC GGGACAACGT AAGCACTACA TTTCGCTCAT CGCCAGCCCA
      421 GTCGGGCGGC GAGTTCCATA GCGTTAAGGT TTCATTTAGC GCCTCAAATA GATCCTGTTC
      481 AGGAACCGGA TCAAAGAGTT CCTCCGCCGC TGGACCTACC AAGGCAACGC TATGTTCTCT
      541 TGCTTTTGTC AGCAAGATAG CCAGATCAAT GTCGATCGTG GCTGGCTCGA AGATACCTGC
      601 AAGAATGTCA TTGCGCTGCC ATTCTCCAAA TTGCAGTTCG CGCTTAGCTG GATAACGCCA
      661 CGGAATGATG TCGTCGTGCA CAACAATGGT GACTTCTACA GCGCGGAGAA TCTCGCTCTC
      721 TCCAGGGGAA GCCGAAGTTT CCAAAAGGTC GTTGATCAAA GCTCGCCGCG TTGTTTCATC
      781 AAGCCTTACG GTCACCGTAA CCAGCAAATC AATATCACTG TGTGGCTTCA GGCCGCCATC
      841 CACTGCGGAG CCGTACAAAT GTACGGCCAG CAACGTCGGT TCGAGATGGC GCTCGATGAC
      901 GCCAACTACC TCTGATAGTT GAGTCGATAC TTCGGCGATC ACCGCTTCCC TCATGATGTT
      961 TAACTTTGTT TTAGGGCGAC TGCCCTGCTG CGTAACATCG TTGCTGCTCC ATAACATCAA
     1021 ACATCGACCC ACGGCGTAAC GCGCTTGCTG CTTGGATGCC CGAGGCATAG ACTGTACCCC
     1081 AAAAAAACAG TCATAACAAG CCATGAAAAC CGCCACTGCG CCGTTACCAC CGCTGCGTTC
     1141 GGTCAAGGTT CTGGACCAGT TGCGTGAGCG CATACGCTAC TTGCATTACA GCTTACGAAC
     1201 CGAACAGGCT TATGTCCACT GGGTTCGTGC CTTCATCCGT TTCCACGGTG TGCGTCACCC
     1261 GGCAACCTTG GGCAGCAGCG AAGTCGAGGC ATTTCTGTCC TGGCTGGCGA ACGAGCGCAA
     1321 GGTTTGTGGA GTTGTCCGAG TCCCCGAATC ACAAGAATTA GGCTCGTGCT CTGTGAGATC
     1381 TCTCGCGAAA CCCAGATGAA GGAAAAAAAT CGGAAGATCG CGGAAGAAGT GGGGTTCGCA
     1441 TGGTCTAACA TTGTCGCATT CCTCACAGTT TCGGCTGGAA ACGGCAGGGA CAATCACGAG
     1501 AAATGCGCGA CGAGTATTCA GTTGTCCAAA ATTATGTCAG CTTGAAAGTT GGAAACGGCG
     1561 GAAGAAAATT CGTCAGGAGG GCGTTGCGGC TAGGGTGAAG AACGGAGACA ATTTCGGCTT
     1621 TGAAATTGGC TCGACTCTGA TTGGATCATG ACGCACTGCT GGTCCACAAC CGTGTCGAAG
     1681 GTGCCGTCTT TACTACAGGT CCGCTGGAAG CAAAATGGAA AAAGCCGCTG GAGCCCGACT
     1741 ACAGAGCCGC CGTGTTTTGG TAATCAGTCG GCAAATAGGT CAGCACAGCG CAGCGTGACA
     1801 GGTTCTTGCA ATTTACAGCA CAGCTCGTCC GTCTACGACT TTGCACACCA CAAAGTGTGC
     1861 GGGGAGCAAA GGAGCCGATC TTGGTCGCGC GCAAAGCCAA GGAGTCTTGA ACCTGAGAGT
     1921 GTGCGTGTCT TGTGACGCTT GCCCTTCTGT ACTTTGCTGT GACACTACCA CCACATCTGT
     1981 CTTGGCTTTT TGTTCATACA TCCACACCGA CCATGTCGCT ATTCAACGTC AGCAACGGTC
     2041 TTCGTACCGC TCTCCGACCT TCTGTTGCCA GCTCGTCGGC GTTGCTGCCT TTTCCACAAC
     2101 CGCCGCTGCC CGTCTCGCCA CACCCACCTC TGACAACGTT GGCAGTTCGG GCAAGCCTCA
     2161 GCACTTGAAG CAGTTCAAGA TCTACCGATG GAACCCTGAC AAGCCCTCGG AGAAGCCTCG
     2221 TCTGCAGTCG TACACACTGG ACCTCAACCA GACCGGTCCA ATGGTTCTCG ACGCGCTCAT
     2281 CAAAATCAAG AACGAAATTG ACCCTACGCT CACCTTCCGT CGCTCGTGCC GTGAGGGTAT
     2341 CTGCGGTTCG TGCGCTATGA ATATTGACGG TGTCAACACC CTCGCCTGCC TCTGCCGGAT
     2401 CGACAAGCAG AATGACACCA AGATCTACCC CTTGCCGCAC ATGTACATTG TCAAGGACCT
     2461 CGTGCCAGAC TTGACCCAGT TCTACAAGCA GTACCGATCC ATCGAGCCTT TCCTCAAGTC
     2521 CAACAACACC CCTTCTGAGG GTGAACATCT TCAGTCGCCC GAGGAGCGTC GTCGACTCGA
     2581 CGGTCTGTAC GAGTGCATTC TGTGCGCGTG CTGCTCCACA TCCTGCCCCT CTTACTGGTG
     2641 GAATCAGGAC GAGTACCTTG GCCCCGCCGT GCTCATGCAG GCGTACCGAT GGATGGCCGA
     2701 CTCGCGTGAC GACTTTGGTG AGGAGCGAAG ACAGAAGCTC GAGAACACCT TTTCGCTCTA
     2761 CCGATGCCTT ACCATCATGA ACTGCTCCAG GACCTGCCCC AAGAACCTCA ACCCTGGTAA
     2821 GGCAATTGCA CAGATCAAGA AGGACATGGC CGTCGGCGCA CCCAAGGCTT CCGAGCGCCC
     2881 TATCATGGCT TCGTCGTAAT CTTGATATAT CATATCGTTC TTTCCTCAGC ACTTCTTTTG
     2941 TCAATTTCAA AAGTATCTAA TTGCATTCAA CTCCGCTTGT GGTTTGTTGT TCAGTGAGAG
     3001 TGGAAACGCT ACGGGCAAGA TGAGGGCAGT GTTCTGGCGA CGGAAAAGTG TGCAAGTGTC
     3061 TGGCCTGCGT CCTCGCTGGT TCCAGCAGCC GATGCAGGAC GTGTACCTAG CGATTTCTTC
     3121 GACAGCCTAT TGTGGCAGCC GCGATTCGCC ACAATCGTAC GAAAGCGAGA CGAGTTGAGC
     3181 GAAGATCCCC ATTATTGAAG CATTTATCAG GGTTATTGTC TCATGAGCGG ATACATATTT
     3241 GAATGTATTT AGAAAAATAA ACAAATAGGG GTTCCGCGCA CATTTCCCCG AAAAGTGCCA
     3301 CCTGACGTCT AAGAAACCAT TATTATCATG ACATTAACCT ATAAAAATAG GCGTATCACG
     3361 AGGCCCTTTC GTCTCGCGCG TTTCGGTGAT GACGGTGAAA ACCTCTGACA CATGCAGCTC
     3421 CCGGAGACGG TCACAGCTTG TCTGTAAGCG GATGCCGGGA GCAGACAAGC CCGTCAGGGC
     3481 GCGTCAGCGG GTGTTGGCGG GTGTCGGGGC TGGCTTAACT ATGCGGCATC AGAGCAGATT
     3541 GTACTGAGAG TGCACCCCAC CTGACATATT GTCGTTAGAA CGCGGCTACA ATTAATACAT
     3601 AACCTTATGT ATCATACACA TACGATTTAG GTGACACTAT AGAACTCGAG CAGCTGAAGC
     3661 TTATTCCAAG CACAAAGTCC ACTGCACGAC TCGACAGGTT GTGGCGACGT TGTGTGGTTC
     3721 GTGTTGGAGA CGTTGCAGGT ACTTATTTCA ACTAGCAATC ATTGCTAAAA CGGCGCCTTG
     3781 TTTGCACGGT AACGCTCGCC GATTTGCGTC TTTACGTCTT TGCGTCTCTG TGAGGAGCAG
     3841 AAGTGTGTTC GCCGGACAGA GTGCATGCCT TCGCACGAGC TAGCTCTCAA AGCATAGGTG
     3901 GGCGACATTT GCTACGCCAC CTTCGATCAA CTTCATTTCA CAGATAGGCA ACAATTGTGA
     3961 AATCTCATAA CTAATGGTGG GGCTTCGGCA GCATCGAGCC CGTTGTACCC ACACAAACAC
     4021 GCAGGCTTCA GATGAAGGCT GGTCTAGCAA CCCTCGTTTT GCATGCACTT GTTAAATAAC
     4081 TAGAGGTGAT GCAGTTCTGA CGTGAGCCAT GTTCCCTCCC TTCTTCGTCG ACTGCTTATA
     4141 TTCTCGTTGT GACACTGTCC CTGAACAGGC CATCTTTACA TTTTCCACAA CTTTATCGAG
     4201 AAAATAAAGC AGAGAACACG AACAGTATTC AGTCGACTGG TACCAACAGG CTCAATGCGA
     4261 GCCGACTTTT TATCCCTCAA CATGGCTAAG CTACTAGCCT TGCTACTGGT CATCATGCCT
     4321 TTCCTTCTCG CCATTGAAGC GCACGGCTCT CACCCCGACA CGCCTTCCAT ACATTTTCGT
     4381 ATGACAAAAC AGCGCCGCAT CGAATCACGA AGCTTTATGT CGTGGTTGAC TCGCATCTCG
     4441 TCCAAGGCAT CTGATTGGAT CTTTGGCGAC GTCTCCGCTC CGAAGAAGGA TGAAAGCTTG
     4501 ATTCCCAAGC CTGCTGTGGG CGGTGTTCCT GTGCTGCCCA AGATGCCGTA TCCGTATGCA
     4561 AGTGGTATGG TCCCCCGTCT TGCGAGTGAG ACGCTCAATG GCAACGGTTT GGTGGGTGGC
     4621 TGGATGTGTA TGCATGTCAC TCCCCCAACC GACGACAGTG CCGGTGCTGG TGCTAGTGCC
     4681 GGTGCTGGAG GTGCTGATGG CTCGGCTGGG GCGAGTGGTA CAAGCGTTGG CGGGTTCAAC
     4741 AACCTTGGGG CCGGAGGTTC TGGTGCTAGC GTTGGTTCCG GCACTGGCTT CAAGGGTGCA
     4801 GGCGGGTCCT ATGACGGAGC TGCCGGAGGC TTCACTGGTG GTGCTGGTGC CAACCCTGCT
     4861 TTCGGTGGAC AGCAGGGCGT GATCCCTGCT ACCGGCGGAT ACTACGGCGG AGCTGCTGGC
     4921 GGCGCTGGCG CTGGGGGCCA GCAGGCCACT GGGTACTACA ATGGTGGCGG TGCTGGCGGC
     4981 GCTGGCGTTG GGGGCCAGCA GGCCACTGGT GGGTACTACA ATGGTGGCGG TGCTGGCGGC
     5041 GCTGGCGTTG GGGGCCAGCA GGCCACTGGG TACTACAATG GTGGCGGTGC TGGCGGCGCT
     5101 GGCGTTGGGG GCCAGCAGGC CACTGGGTAC TACAATGGTG GCGGTGCTGG CGGCGCTGGC
     5161 GTTGGGGGCC AGCAGGCCAC TGGTGGGTAC TACAATGGTG GAGCGGGCGT CGGAGGTGGG
     5221 GATGGAGGCG GCATGATGGG CGGCGGAGGT GCCCTGAACG GAGCCGGAGG AGCTCCTGTC
     5281 TACAATGGCG CTGGTGTCTC CCAGCAAGGT TTCGGAGGAG GCACCGTCCC AGCCGGAAAA
     5341 ATCCGCTACA ACGGCCAGCT CATGACCATC GAGCAATACC AGCAAGCTAT TGCCTCCTCT
     5401 GGCTCCTCCT CTCCCAGCCT TTCCCGACGT GAACTCCTCC AAGCCAAAAC CGCCAACATT
     5461 ATGGTCGACT CGCTTCTGCA CAAACGCCAA TCTTTCGACA CGGCTCCCGC TGCTCCTAAG
     5521 AAGCAAGCCA AAGTCCTCAT GTGCATCAAT GGCGACTCAG CTGTTCCTCC CATCAAGTTC
     5581 AACACTATTA CAGGCTTGCG CATCCGTGAT GCCTCTGAAA AGAAGGACGG CGTGGTCGCT
     5641 ATTACTAATT TACCCAACTA CCAGATGCCC TGGATGCCGT TCTTGCCCAC CGAGGAAATG
     5701 TGGGCCGAAC AGCAAACCCT AATGTTGGCA CAGGAGAAGA TGATCGAGCA GAACATGACC
     5761 ACTGCTCCCC CTCCGAAGCA ATCAGGTGGA TCCTAGATAA CCTTTACCTT CATTCCCTGT
     5821 AAATTGGTAC CCTGCGGCCG CCCGGCTGCA GATCGTTCAA ACATTTGGCA ATAAAGTTTC
     5881 TTAAGATTGA ATCCTGTTGC CGGTCTTGCG ATGATTATCA TATAATTTCT GTTGAATTAC
     5941 GTTAAGCATG TAATAATTAA CATGTAATGC ATGACGTTAT TTATGAGATG GGTTTTTATG
     6001 ATTAGAGTCC CGCAATTATA CATTTAATAC GCGATAGAAA ACAAAATATA GCGCGCAAAC
     6061 TAGGATAAAT TATCGCGCGC GGTGTCATCT ATGTTACTAG ATCCGATGAT AAGCTGTCAA
     6121 ACATGAGACT AGCGGCCGCC CCCGAAGAGC ATATGGAAGC GGAGAGGGCA GAGGAAGTCT
     6181 GCTAACATGC GGTGACGTCG AGGAGAATCC TGGACCTTAT ATGCTCTTCG GAGATATGTA
     6241 TGAGGCCTCG GCAGGAGCAG GTGCTGGCAG CTGGTCCCAT CCGCAGTTTG AAAAGTAAGA
     6301 GCCGGCTGCA GATCGTTCAA ACATTTGGCA ATAAAGTTTC TTAAGATTGA ATCCTGTTGC
     6361 CGGTCTTGCG ATGATTATCA TATAATTTCT GTTGAATTAC GTTAAGCATG TAATAATTAA
     6421 CATGTAATGC ATGACGTTAT TTATGAGATG GGTTTTTATG ATTAGAGTCC CGCAATTATA
     6481 CATTTAATAC GCGATAGAAA ACAAAATATA GCGCGCAAAC TAGGATAAAT TATCGCGCGC
     6541 GGTGTCATCT ATGTTACTAG ATCCGATGAT AAGCTGTCAA ACATGAGAAT TCATCGATGA
     6601 TATCAGATCT GCCGGTCACC CTATAGTGAG TCGTATTAAT TTCGATAAGC CAGGTTAACC
     6661 TGCATTAATG AATCGGCCAA CGCGCGGGGA GAGGCGGTTT GCGTATTGGG CGCACTTCCG
     6721 CTTCCTCGCT CACTGACTCG CTGCGCTCGG TCGTTCGGCT GCGGCGAGCG GTATCAGCTC
     6781 ACTCAAAGGC GGTAATACGG TTATCCACAG AATCAGGGGA TAACGCAGGA AAGAACATGT
     6841 GAGCAAAAGG CCAGCAAAAG GCCAGGAACC GTAAAAAGGC CGCGTTGCTG GCGTTTTTCC
     6901 ATAGGCTCCG CCCCCCTGAC GAGCATCACA AAAATCGACG CTCAAGTCAG AGGTGGCGAA
     6961 ACCCGACAGG ACTATAAAGA TACCAGGCGT TTCCCCCTGG AAGCTCCCTC GTGCGCTCTC
     7021 CTGTTCCGAC CCTGCCGCTT ACCGGATACC TGTCCGCCTT TCTCCCTTCG GGAAGCGTGG
     7081 CGCTTTCTCA ATGCTCACGC TGTAGGTATC TCAGTTCGGT GTAGGTCGTT CGCTCCAAGC
     7141 TGGGCTGTGT GCACGAACCC CCCGTTCAGC CCGACCGCTG CGCCTTATCC GGTAACTATC
     7201 GTCTTGAGTC CAACCCGGTA AGACACGACT TATCGCCACT GGCAGCAGCC ACTGGTAACA
     7261 GGATTAGCAG AGCGAGGTAT GTAGGCGGTG CTACAGAGTT CTTGAAGTGG TGGCCTAACT
     7321 ACGGCTACAC TAGAAGGACA GTATTTGGTA TCTGCGCTCT GCTGAAGCCA GTTACCTTCG
     7381 GAAAAAGAGT TGGTAGCTCT TGATCCGGCA AACAAACCAC CGCTGGTAGC GGTGGTTTTT
     7441 TTGTTTGCAA GCAGCAGATT ACGCGCAGAA AAAAAGGATC TCAAGAAGAT CCTTTGATCT
     7501 TTTCTACGGG GTCTGACGCT CAGTGGAACG AAAACTCACG TTAAGGGATT TTGGTCATGA
     7561 GATTATCAAA AAGGATCTTC ACCTAGATCC TTTTAAATTA AAAATGAAGT TTTAAATCAA
     7621 TCTAAAGTAT ATATGAGTAA AC
//
