# Supplementary material for: A complete toolset for the study of Ustilago bromivora and Brachypodium sp. as a fungal-temperate grass pathosystem
Source: eLife. 2016 Nov 11;5:e20522. doi: 10.7554/eLife.20522 (PMC5106213; doi:10.7554/eLife.20522)
Supplement: Supplementary file 2. — Plasmid maps are provided as gb/gbk files. DOI: http://dx.doi.org/10.7554/eLife.20522.028 [file elife-20522-supp2.zip › pUKO_pep1.gbk]

LOCUS       pUKO_Um01987            7339 bp    DNA    circular UNA 27-NOV-2013
DEFINITION  
ACCESSION   
VERSION     
KEYWORDS    .
SOURCE      .
  ORGANISM  .
            .
FEATURES             Location/Qualifiers
     ExactFeature    941..990
                     /label="AFTER_Um01987_LB"
     Primer          complement(947..979)
                     /label="Biotin_Primer"
     ExactFeature    981..1014
                     /label="FRT"
     Promoter        1047..1810
                     /label="Hsp70_promoter"
     Gene            1811..2836
                     /label="Hyg_Phosphotransferase"
     Terminator      2837..3706
                     /label="Hsp70_Terminator"
     ExactFeature    3725..3758
                     /label="FRT"
     ExactFeature    3753..3802
                     /label="BEFORE_Um01987_RB"
     Primer          3762..3794
                     /label="Biotin_Primer"
     ExactFeature    4804..4853
                     /label="AFTER_Um01987_RB"
     Origin          5089..5704
                     /label="pUC_Ori"
     Gene            complement(6129..7139)
                     /label="aadA1_SpecR"
     ExactFeature    7283..7332
                     /label="BEFORE_Um01987_LB"
ORIGIN
        1 ccaatcgtgg ctgtccacga aagcgagctg catcgatatt ttttagcgca aagacggttg
       61 gatagccgag tcacggagga gactcagcct aactttggcg atcagatggc cacgtcgaca
      121 cgttgagcac gttcaccaga ttcatgatcc acgatctgct ttcgtcctgt ccattcacga
      181 tttactcgta cgtcgcactc gtgactgttt cggctgtttg tacaatcacg aatgtgcaag
      241 cggattgcac gatgtagaag atcgtcaacg tgaatttaat actgtcatgt tagcaaatcg
      301 caacttacat tctttacatg cgattcgtga ttcgtgattg tgatttagca cccactcgtg
      361 actctcgcgt ccgttgatca cgaatgacgg ttctgccgac caagcgcggg tggtcgccca
      421 tgtctctacg catcgtcgtt gctgtgacag acgattccgg gttgtgaggg cttgtggctc
      481 acaaacgtct gtgttcttgt atcctttcga gcgaccgtag atcgctcagc cagccgtgga
      541 gtgggttagc aagcctagca atcttcgata gccgcttcat atcgatgctt catatcgatg
      601 cttcatatcg atgcttcagc tcgtccagtc tgacccactg gaatataata tactcgagag
      661 tgcgcatgaa ttggtctgag gggcgtagcg agaagtgggt cgtggactca tttgttggca
      721 acaggagcga tgctgcatgg atgtgagatg cactgcaaat aaagtctgtt gtccccaccg
      781 acctcggcct gcaccgtatg aagcaatgag tagtggccat ataaatatac gcaaagggca
      841 gaaagcagtt gacaagaacc ttcctctctt tcgaaagcgt gggtttgcga cgaccacata
      901 gatacctaga accatcctga ggactctcga catcaacggc ctagatcgcc acaggatacc
      961 acaggacatc tgggatatca gaagttccta ttctcgagaa agtataggaa cttcaccatg
     1021 gcgtgacaat tgcggccgca ctcgagtggc ggcagatgtg agtcgtgtgc tacaaaacgt
     1081 gaatcgacac gcgcagggcg gaaccaaaaa aaacccccac cccgctgtca agttgacaaa
     1141 tcaacacatt tgttccaagt tcaaatcggg aaatcaaaaa ttagggccag atcagcgatc
     1201 aggaatggta atcggtaaca gaggtcgcaa aatcgtctag aaagtggaag aagaacgtgg
     1261 taactaccag cgagttctgc aaacttcaaa aaaaaaatct gggcacgatg aaagttgagc
     1321 taacgctgac gctcacaaat ggcgtggcta aaggaagcga gacaatcgga aaattgttct
     1381 ctcgggcacc acaaagctgt tgttagtcgc tgaagaacaa ttccaactga ttccgccgcc
     1441 ttcctattgc gtcagccttg tacctaagct gccgagtaac gtcactcaac ctctcttttc
     1501 agactgcttt gctccgcgaa tacttttctt ctatgcgctc aagaaaatga cacagcacac
     1561 caagctctgc aaactttctt cgctaatctg acgcgaaatg tgagccattt cttctcgcct
     1621 gcaatggcaa tgcgtctgtg cggcgatgag aatcacgatg cggaatgggt ggctggaagt
     1681 tcatagagat gctgagttgt tggagcgaca tggtacataa gcatgagtct gtcctgattt
     1741 ccaccctccc gtctttcatc aactttctcg tctgaccctt ccgttgccag atcccggggg
     1801 gcaatgagat atgaaaaagc ctgaactcac cgcgacgtct gtcgagaagt ttctgatcga
     1861 aaagttcgac agcgtctccg acctgatgca gctctcggag ggcgaagaat ctcgtgcttt
     1921 cagcttcgat gtaggagggc gtggatatgt cctgcgggta aatagctgcg ccgatggttt
     1981 ctacaaagat cgttatgttt atcggcactt tgcatcggcc gcgctcccga ttccggaagt
     2041 gcttgacatt ggggaactca gcgagagcct gacctattgc atctcccgcc gtgcacaggg
     2101 tgtcacgttg caagacctgc ctgaaaccga actgcccgct gttctgcagc cggtcgcgga
     2161 ggccatggat gcgatcgctg cggccgatct tagccagacg agcgggttcg gcccattcgg
     2221 accgcaagga atcggtcaat acactacatg gcgtgatttc atatgcgcga ttgctgatcc
     2281 ccatgtgtat cactggcaaa ctgtgatgga cgacaccgtc agtgcgtccg tcgcgcaggc
     2341 tctcgatgag ctgatgcttt gggccgagga ctgccccgaa gtccggcacc tcgtgcacgc
     2401 ggatttcggc tccaacaatg tcctgacgga caatggccgc ataacagcgg tcattgactg
     2461 gagcgaggcg atgttcgggg attcccaata cgaggtcgcc aacatcttct tctggaggcc
     2521 gtggttggct tgtatggagc agcagacgcg ctacttcgag cggaggcatc cggagcttgc
     2581 aggatcgccg cggctccggg cgtatatgct ccgcattggt cttgaccaac tctatcagag
     2641 cttggttgac ggcaatttcg atgatgcagc ttgggcgcag ggtcgatgcg acgcaatcgt
     2701 ccgatccgga gccgggactg tcgggcgtac acaaatcgcc cgcagaagcg cggccgtctg
     2761 gaccgatggc tgtgtagaag tactcgccga tagtggaaac cgacgcccca gcactcgtcc
     2821 gagggcaaag gaatagagta gatgccgacc gggatctggg cagcaccaag acacggaact
     2881 tcaacagtcg tgagtaggtg gtgatctgca tgtccaaatc gtgaaacgtg aatcacgaac
     2941 cacgaatcgt gaatagccac tttgcgcgaa aatcactgaa tgccgccaaa ccgacgcgac
     3001 gcgagttgcg tgaagtattc gtgattcaca ttcacgattg acgattgtga gttggtcgac
     3061 gacattcgct agccagacca acactcacga ctttttgaag agtgttgcag gctgagccaa
     3121 ctttctccct cactctttgc tttcttctcc atcacgctca ttccttttaa gtgttcatcc
     3181 ggtatcatta gcactatatc atagtgaaac tcgcaacaac ccggtcttcg tcgcgaaagc
     3241 aaccctccat cgctgctgcc tcttgcagtg aagaccgcca ccatgcagtc tacgcagtcg
     3301 aagaccctac acgtccagtt cgtccattct ggtcctacac attgtatcca cgcacccaag
     3361 tctgccaacg tggagtaagt gaacctttct ttgtcctgtc gaggctcaac gtagatcaca
     3421 ggctgatcat ccacactctt ctaccttttg acattacgca gtcgactttt tacaggagga
     3481 gatgactacc tcgtccgaat cttacccacc ctgcctctct ccgacgtaga gccgcagctt
     3541 atcgaagacg ccactgaagc ggtgacctcg ctcgatgctg acggccgctt cctcgtcacc
     3601 gcttccgaag atggtgtcaa cgcctctacc gacaccaccc aatcgacgcg gaaggcaacc
     3661 cagcatcacc ggctgtgctt caatcgctgc tgcgccgcga agctgtgcgg ccgcattaat
     3721 aggcgaagtt cctattctcg agaaagtata ggaacttccc ggatatccca gatgtcctgt
     3781 ggtatcctgt ggcgtgagtg gccgaaccgc tgcgacgtcg ttgatgatga ctctgctcgc
     3841 cagcatatca cttcttccca tcgtgaaata caacgacgat tcgtcattcg cgattgttct
     3901 tgtcgttcgt atctgaaggc accactcgtg actcacactc acgctgtggt aagtcacgga
     3961 gtcgtgagtt accaggaatt atgaaccgtg aaccagggcc gtggacgaaa gaggtgattg
     4021 ttaaagccta gtttgttcga cgctgacgca tggaaaacat tcgcgatgcg tgattcgtaa
     4081 ttcaagattc acgattcacg agggttaact gaggacgcac gaagcatcaa gattcacgat
     4141 tcacgattca cgattcacga ttcacgattc acgattcacg attcacgatt cacgattcac
     4201 gattcacgat tcacgattca cgattcacga ttcacgattc acgcttcgtt gctttgggag
     4261 tcgtgagttc tagcgtgaaa aagcatggct gtacagccgt gagcagccac gagcataaac
     4321 ttgcctccct cttacagcac acgctctcat tgaagccgag ttgcggtgag cgccacatca
     4381 agtcgcagta gagagttggc tgtacaagat gtgcgcattc agacaggtgg acagatgtcc
     4441 aagcttggat ggcgacgaga ttctgtaact caagactagg ccaccgtcgg cccgagacaa
     4501 tagaagcata atcgagttgt gagttcagga tttgccgttt gtgcgacatg cacaaaaaaa
     4561 cgaagggctt tcaagcgcgc cagaactcac actgtgcgtg agtgaggagt gcgttgcgct
     4621 gtgctgtttc cccacatttt ttgggggttg agagggtgct ttacgcttca gtgtccggct
     4681 aagcatgaat acagtctgtg agtcttgagt ggagtataat cgtgaatatg taaatacgtc
     4741 gcttgttggt tgagtctgaa tgctcgtgac tgtccaccaa cccagtctgg ggggcgcgcc
     4801 gcgtctgaga gtaaccatgc atcatcagga gtacggataa aatgcttgat ggtcggaaga
     4861 ggcataaatt ccgttccgat tcggatacgc gagagttttt ataaattttc tcacatactc
     4921 acactctcta taagacctcc aatcatttgt gaggtcgttc ggctgcggcg agcggtatca
     4981 gctcactcaa aggcggtaat acggttatcc acagaatcag gggataacgc aggaaagaac
     5041 atgtgagcaa aaggccagca aaaggccagg aaccgtaaaa aggccgcgtt gctggcgttt
     5101 ttccataggc tccgcccccc tgacgagcat cacaaaaatc gacgctcaag tcagaggtgg
     5161 cgaaacccga caggactata aagataccag gcgtttcccc ctggaagctc cctcgtgcgc
     5221 tctcctgttc cgaccctgcc gcttaccgga tacctgtccg cctttctccc ttcgggaagc
     5281 gtggcgcttt ctcatagctc acgctgtagg tatctcagtt cggtgtaggt cgttcgctcc
     5341 aagctgggct gtgtgcacga accccccgtt cagcccgacc gctgcgcctt atccggtaac
     5401 tatcgtcttg agtccaaccc ggtaagacac gacttatcgc cactggcagc agccactggt
     5461 aacaggatta gcagagcgag gtatgtaggc ggtgctacag agttcttgaa gtggtggcct
     5521 aactacggct acactagaag gacagtattt ggtatctgcg ctctgctgaa gccagttacc
     5581 ttcggaaaaa gagttggtag ctcttgatcc ggcaaacaaa ccaccgctgg tagcggtggt
     5641 ttttttgttt gcaagcagca gattacgcgc agaaaaaaag gatctcaaga agatcctttg
     5701 atcttttcta cggggtctga cgctcagtgg aacgaaaact cacgttaagg gattttggtc
     5761 atgagattat caaaaaggat cttcacctag atccttttaa attaaaaatg aagttttaaa
     5821 tcaatctaaa gtatatatga gtaacctgag gctatggcag ggcctgccgc cccgacgttg
     5881 gctgcgagcc ctgggccttc acccgaactt ggggggtggg gtggggaaaa ggaagaaacg
     5941 cgggcgtatt ggccccaatg cgaatgatat atctcccaat ttgtgtaggg cttattatgc
     6001 acgcttaaaa ataataaaag cagacttgac ctgatagttt ggctgtgagc aattatgtgc
     6061 ttagtgcatc taacgcttga gttaagccgc gccgcgaagc ggcgtcggct tgaacgaatt
     6121 gttagacatt atttgccgac taccttggtg atctcgcctt tcacgtagtg gacaaattct
     6181 tccaactgat ctgcgcgcga ggccaagcga tcttcttctt gtccaagata agcctgtcta
     6241 gcttcaagta tgacgggctg atactgggcc ggcaggcgct ccattgccca gtcggcagcg
     6301 acatccttcg gcgcgatttt gccggttact gcgctgtacc aaatgcggga caacgtaagc
     6361 actacatttc gctcatcgcc agcccagtcg ggcggcgagt tccatagcgt taaggtttca
     6421 tttagcgcct caaatagatc ctgttcagga accggatcaa agagttcctc cgccgctgga
     6481 cctaccaagg caacgctatg ttctcttgct tttgtcagca agatagccag atcaatgtcg
     6541 atcgtggctg gctcgaagat acctgcaaga atgtcattgc gctgccattc tccaaattgc
     6601 agttcgcgct tagctggata acgccacgga atgatgtcgt cgtgcacaac aatggtgact
     6661 tctacagcgc ggagaatctc gctctctcca ggggaagccg aagtttccaa aaggtcgttg
     6721 atcaaagctc gccgcgttgt ttcatcaagc cttacggtca ccgtaaccag caaatcaata
     6781 tcactgtgtg gcttcaggcc gccatccact gcggagccgt acaaatgtac ggccagcaac
     6841 gtcggttcga gatggcgctc gatgacgcca actacctctg atagttgagt cgatacttcg
     6901 gcgatcaccg cttccctcat gatgtttaac tttgttttag ggcgactgcc ctgctgcgta
     6961 acatcgttgc tgctccataa catcaaacat cgacccacgg cgtaacgcgc ttgctgcttg
     7021 gatgcccgag gcatagactg taccccaaaa aaacagtcat aacaagccat gaaaaccgcc
     7081 actgcgccgt taccaccgct gcgttcggtc aaggttctgg accagttgcg tgagcgcata
     7141 cgctacttgc attacagctt acgaaccgaa caggcttatg tccactgggt tcgtgccttc
     7201 atccgtttcc acggtgtgcg tcacccggca accttgggca gcagcgaagt cgaggcattt
     7261 ctgtcctggc tggcgaacga gcgcaaggtt tctcataaaa ataaacaaat aggggttccg
     7321 cgcacaacgc cagggcgcg
//
